# Supplementary material for: A shift to shorter cuticular hydrocarbons accompanies sexual isolation among Drosophila americana group populations
Source: Evol Lett. 2021 Jul 17;5(5):521–40. doi: 10.1002/evl3.246 (PMC8484720; doi:10.1002/evl3.246)
Supplement: Supplementary file 2 — Supporting Information [file EVL3-5-521-s002.csv]

geneID	dnds	dN	dS	Notes	Dvir_ID	Dmel_annotation
FBgn0206669	2.25	0.027	0.0119		Dvir\GJ19526
FBgn0197907	1.589	0.036	0.0226	Odorant-binding protein 99d; Odorant-binding protein 99d (Obp99d) encodes a small protein involved in smell perception.	Dvir\Obp99d	Dmel\Obp99d
FBgn0208529	1.417	0.004	0.0027		Dvir\GJ21403
FBgn0203748	1.343	0.038	0.028	non-specific endonuclease	Dvir\GJ16564
FBgn0282491	1.226	0.072	0.0589	chitin-binding domain superfamily	Dvir\GJ26222
FBgn0200121	1.209	0.004	0.0035		Dvir\GJ12886
FBgn0198518	1.196	0.018	0.0149		Dvir\GJ11257
FBgn0197525	1.025	0	0	Tubulin binding cofactor A superfamily	Dvir\GJ10238
FBgn0206576	1.009	0.088	0.0875		Dvir\GJ19433
FBgn0198899	1.008	0	0	NADH dehydrogenase (ubiquinone) activity	Dvir\GJ11644
FBgn0020676	0.999	0	0	Ribosomal protein L31 (structural constituent of ribosome)	Dvir\RpL31	Dmel\RpL31
FBgn0197924	0.997	0	0	proton transmembrane transporter activity	Dvir\GJ10646
FBgn0283329	0.996	0	0		Dvir\GJ27060
FBgn0208214	0.995	0	0	Zinc finger domain (nucleic acid binding)	Dvir\GJ21080
FBgn0208460	0.994	0	0		Dvir\GJ21330
FBgn0207668	0.993	0.039	0.0392		Dvir\GJ20528
FBgn0199611	0.99	0.048	0.0485		Dvir\GJ12366
FBgn0204541	0.989	0	0	threonine-type endopeptidase activity	Dvir\GJ17369
FBgn0203493	0.987	0	0	Nascent polypeptide associated complex	Dvir\GJ16309
FBgn0203844	0.986	0	0		Dvir\GJ16660
FBgn0208947	0.98	0.017	0.0169	High mobility group box domain superfamily	Dvir\GJ21829
FBgn0204822	0.96	0.02	0.0206		Dvir\GJ17653
FBgn0204059	0.936	0.021	0.0229		Dvir\GJ16880
FBgn0208803	0.927	0.052	0.0564		Dvir\GJ21684
FBgn0210362	0.913	0.066	0.0724	Zinc finger, RING-type	Dvir\GJ23260
FBgn0206550	0.873	0.05	0.0572	Zinc finger, C2H2 type	Dvir\GJ19407
FBgn0202275	0.873	0.043	0.0488		Dvir\GJ15076
FBgn0197976	0.866	0.039	0.0451		Dvir\GJ10699
FBgn0204298	0.791	0.043	0.0539		Dvir\GJ17121
FBgn0201079	0.773	0.011	0.0138		Dvir\GJ13860
FBgn0207297	0.737	0	0		Dvir\GJ20157
FBgn0209710	0.72	0.049	0.0677		Dvir\GJ22605
FBgn0206636	0.713	0.054	0.0765	6-phosphogluconolactonase activity (carbohydrate metabolism)	Dvir\GJ19493
FBgn0201280	0.713	0.055	0.0769	THAP-type zinc finger (nucleic acid binding)	Dvir\GJ14062
FBgn0211125	0.707	0.018	0.0255		Dvir\GJ24038
FBgn0206571	0.707	0.059	0.0841		Dvir\GJ19428
FBgn0201025	0.703	0.033	0.0468		Dvir\GJ13806
FBgn0202888	0.702	0.021	0.0296	Tubulin binding cofactor A superfamily (beta-tubulin binding)	Dvir\GJ15700
FBgn0211366	0.698	0.053	0.0766		Dvir\GJ24286
FBgn0208531	0.689	0.069	0.1002	Odorant-binding protein 56g	Dvir\Obp56g	Dmel\Obp56g
FBgn0282502	0.679	0.046	0.0685		Dvir\GJ26233
FBgn0208009	0.659	0.04	0.0603	protein tyrosine/serine/threonine phosphatase activity; protein tyrosine phosphatase activity	Dvir\GJ20873
FBgn0205398	0.657	0.031	0.0475		Dvir\GJ18236
FBgn0210558	0.649	0.016	0.0245		Dvir\GJ23459
FBgn0201324	0.637	0.019	0.03		Dvir\GJ14106
FBgn0281924	0.631	0.007	0.0106	7TM chemoreceptor	Dvir\GJ25655
FBgn0282042	0.619	0.006	0.0093		Dvir\GJ25773
FBgn0203160	0.609	0.002	0.0029	Fork head domain (sequence-specific DNA binding; DNA-binding transcription factor activity)	Dvir\GJ15974
FBgn0200773	0.604	0.016	0.0264		Dvir\GJ13549
FBgn0206234	0.577	0.006	0.0097		Dvir\GJ19089
FBgn0207407	0.565	0.049	0.086		Dvir\GJ20267
FBgn0201727	0.56	0.048	0.0865	iron sulphur-containing	Dvir\GJ14516	Dmel\Cisd2
FBgn0201595	0.557	0.04	0.0715		Dvir\GJ14382
FBgn0207149	0.549	0.028	0.0511		Dvir\GJ20008
FBgn0197739	0.548	0.01	0.0174	sterile alpha motif	Dvir\GJ10459
FBgn0201585	0.539	0.017	0.0307		Dvir\GJ14372
FBgn0203811	0.523	0.047	0.0896		Dvir\GJ16627
FBgn0204012	0.515	0.043	0.0842	PIN domain	Dvir\GJ16833
FBgn0211396	0.512	0.021	0.0418		Dvir\GJ24316
FBgn0198516	0.51	0.03	0.0583	chitin binding	Dvir\GJ11255
FBgn0211674	0.508	0.035	0.0683	chromatin target	Dvir\GJ24596
FBgn0208210	0.506	0.028	0.0555	Ecdysis triggering hormone	Dvir\GJ21076	Dmel\ETH
FBgn0203275	0.505	0.026	0.051	methuselah-like 14 (G-like receptor)	Dvir\GJ16090	Dmel\mthl14
FBgn0205036	0.502	0.003	0.0061	glycerol-3-phosphate dehydrogenase	Dvir\GJ17868	Dmel\Gpo3
FBgn0204142	0.498	0.036	0.0716		Dvir\GJ16965
FBgn0282945	0.491	0.029	0.059	glycoside hydrolase family	Dvir\GJ26676
FBgn0197478	0.491	0.03	0.0602		Dvir\GJ10191
FBgn0198466	0.489	0.005	0.0099		Dvir\GJ11205
FBgn0210044	0.488	0.043	0.0874	kinetichore-microtubule binding	Dvir\GJ22941	Dmel\Kebab
FBgn0197750	0.488	0.022	0.0459		Dvir\GJ10470
FBgn0211134	0.483	0.034	0.0701	BTB/Poz domain	Dvir\GJ24047
FBgn0208181	0.482	0.002	0.0037	outer dense fiber protein	Dvir\GJ21047
FBgn0201563	0.482	0.011	0.0231		Dvir\GJ14350
FBgn0207120	0.481	0.029	0.0615	insect allegen-related	Dvir\GJ19979
FBgn0210502	0.47	0.026	0.0559	FeS cluster biogenesis	Dvir\GJ23401
FBgn0208777	0.46	0.026	0.0557	GTPase	Dvir\GJ21658Dmel\Arl4
FBgn0206635	0.459	0.048	0.1044		Dvir\GJ19492
FBgn0206175	0.455	0.03	0.0664	Cytochrome C oxidase assembly	Dvir\GJ19030	Dmel\Coa8
FBgn0204535	0.455	0.005	0.0107		Dvir\GJ17363
FBgn0210581	0.445	0.024	0.0544	Acylphosphatase	Dvir\GJ23483	Dmel\Acyp2
FBgn0198439	0.435	0	0		Dvir\GJ11178
FBgn0198834	0.435	0.049	0.1127		Dvir\GJ11576
FBgn0205519	0.433	0.039	0.0906	Tetraspanin	Dvir\GJ18360	Dmel\Tsp29Fa
FBgn0283332	0.43	0.058	0.1341	Nuclear export factor	Dvir\GJ27063	Dmel\Nxf3
FBgn0206411	0.428	0.019	0.044	cystatin domain	Dvir\GJ19267
FBgn0211577	0.428	0.044	0.1038	mitochondrial ribosomal protein S18C	Dvir\GJ24497	Dmel\mRpS18C
FBgn0203276	0.42	0.05	0.1185	wee Augmin (wac) encodes a subunit of the hetero-octomeric Augmin complex, which functions to recruit the gamma-tubulin ring complex to pre-existing microtubules, facilitating microtubule-dependent microtubule nucleation.	Dvir\GJ16091Dmel\wac
FBgn0211009	0.417	0.051	0.1231		Dvir\GJ23916
FBgn0200507	0.416	0.026	0.0624	Cuticular protein 78Cc (chitin based cuticle development)	Dvir\GJ13281	Dmel\Cpr78Cc
FBgn0282422	0.414	0.017	0.0407		Dvir\GJ26153
FBgn0203398	0.413	0.036	0.0875	DNA metabolic processes	Dvir\GJ16213	Dmel\mus304
FBgn0211422	0.407	0.04	0.0976	tenectin - regulation of tube diameter	Dvir\GJ24342	Dmel\tnc
FBgn0200062	0.405	0.026	0.0651	peptidase domain	Dvir\GJ12827
FBgn0202338	0.404	0.026	0.0654	tetraspanin	Dvir\GJ15141	Dmel\Tsp42Er
FBgn0204704	0.404	0.043	0.1056	recombinase D double-strand break repair	Dvir\GJ17534	Dmel\Rad51D
FBgn0198393	0.403	0.039	0.0964	gene-silencing, folllicle growth, more	Dvir\GJ11132	Dmel\r2d2
FBgn0202227	0.403	0.042	0.1044	histone deacetylase binding, photoreceptor development	Dvir\GJ15028	Dmel\Smyd4-1
FBgn0206281	0.402	0.02	0.0497	FAM183 family	Dvir\GJ19136
FBgn0205163	0.401	0.031	0.0774	Involved in several processes, including oogenesis; positive regulation of border follicle cell migration; and regionalization.	Dvir\GJ17997	Dmel\grk
FBgn0207867	0.399	0.005	0.0115	Isopropylmalate dehydrogenase-like domain	Dvir\GJ20729
FBgn0210935	0.399	0.028	0.0701
FBgn0205618	0.392	0.04	0.1007
FBgn0208640	0.391	0.049	0.1241
FBgn0197832	0.389	0.019	0.0491
FBgn0208252	0.387	0.015	0.0383
FBgn0201563	0.387	0.0085	0.0221
FBgn0207732	0.386	0.035	0.09
FBgn0204422	0.384	0.045	0.1169
FBgn0211550	0.384	0.041	0.1077
FBgn0206590	0.383	0.015	0.0383
FBgn0205075	0.383	0.035	0.092
FBgn0208206	0.382	0.021	0.055
FBgn0282537	0.382	0.043	0.1139
FBgn0199184	0.381	0.005	0.0123
FBgn0203404	0.381	0.028	0.0723
FBgn0203399	0.38	0.03	0.0795
FBgn0201365	0.378	0.037	0.0968
FBgn0200965	0.378	0.038	0.1003
FBgn0198271	0.378	0.029	0.0775
FBgn0205088	0.377	0.042	0.1102
FBgn0202600	0.377	0.038	0.1003
FBgn0199799	0.377	0.032	0.0842
FBgn0198197	0.377	0.032	0.0834
FBgn0202949	0.375	0.029	0.0773
FBgn0200602	0.375	0.034	0.0913
FBgn0211032	0.375	0.059	0.1585
FBgn0207839	0.371	0.033	0.0881
FBgn0209150	0.37	0.015	0.0391
FBgn0208805	0.37	0.015	0.0401
FBgn0199595	0.369	0.016	0.0422
FBgn0202392	0.368	0.034	0.0935
FBgn0197839	0.368	0.019	0.0505
FBgn0201935	0.365	0.028	0.0779
FBgn0206679	0.364	0.021	0.0588
FBgn0200441	0.363	0.035	0.0953
FBgn0208246	0.362	0.028	0.078
FBgn0202736	0.362	0.029	0.0799
FBgn0200553	0.361	0.006	0.017
FBgn0209525	0.36	0.015	0.042
FBgn0205512	0.36	0.007	0.0201
FBgn0206173	0.355	0.03	0.0852
FBgn0209408	0.354	0.045	0.128
FBgn0211223	0.354	0.019	0.054
FBgn0198153	0.354	0.045	0.1272
FBgn0210028	0.354	0.033	0.0944
FBgn0202211	0.353	0.048	0.1362
FBgn0197545	0.352	0.029	0.0818
FBgn0197968	0.352	0.037	0.1066
FBgn0207046	0.35	0.036	0.1029
FBgn0201861	0.35	0.043	0.1245
FBgn0197426	0.349	0.042	0.1193
FBgn0200445	0.347	0.018	0.0528
FBgn0208974	0.347	0.042	0.12
FBgn0204222	0.346	0.031	0.089
FBgn0205301	0.345	0.037	0.1072
FBgn0208101	0.344	0.017	0.0479
FBgn0200981	0.343	0.004	0.0108
FBgn0199076	0.343	0.029	0.0846
FBgn0211744	0.343	0.056	0.1641
FBgn0208806	0.341	0.029	0.0843
FBgn0204335	0.34	0.048	0.1406
FBgn0203432	0.339	0.021	0.0628
FBgn0197593	0.339	0.011	0.0332
FBgn0198779	0.339	0.035	0.1041
FBgn0205786	0.338	0.031	0.092
FBgn0201659	0.337	0.049	0.1454
FBgn0207531	0.337	0.018	0.0528
FBgn0205579	0.336	0.051	0.15
FBgn0197629	0.335	0.05	0.1483
FBgn0208483	0.335	0.034	0.1023
FBgn0210779	0.335	0.024	0.0717
FBgn0208135	0.335	0.032	0.0948
FBgn0282424	0.334	0.016	0.0476
FBgn0197952	0.334	0.045	0.1362
FBgn0208858	0.334	0.039	0.1182
FBgn0044890	0.333	0.032	0.095
FBgn0204851	0.333	0.035	0.105
FBgn0209969	0.332	0.015	0.0454
FBgn0211723	0.331	0.042	0.1258
FBgn0206844	0.331	0.035	0.104
FBgn0202960	0.329	0.029	0.0877
FBgn0209869	0.329	0.062	0.1877
FBgn0207730	0.327	0.049	0.149
FBgn0209714	0.327	0.027	0.0827
FBgn0197577	0.324	0.013	0.0414
FBgn0201863	0.323	0.034	0.1047
FBgn0205870	0.323	0.067	0.2059
FBgn0201321	0.322	0.029	0.0915
FBgn0198125	0.321	0.04	0.1246
FBgn0208331	0.321	0.008	0.0254
FBgn0202062	0.32	0.03	0.0951
FBgn0209496	0.318	0.045	0.1429
FBgn0203581	0.316	0.035	0.1122
FBgn0203442	0.316	0.032	0.1026
FBgn0211132	0.316	0.037	0.1162
FBgn0199781	0.316	0.017	0.0529
FBgn0282113	0.316	0.026	0.0816
FBgn0208797	0.315	0.003	0.0093
FBgn0207996	0.314	0.016	0.052
FBgn0207630	0.313	0.02	0.0648
FBgn0197937	0.313	0.024	0.075
FBgn0211599	0.312	0.02	0.0648
FBgn0203575	0.311	0.011	0.0362
FBgn0203262	0.311	0.025	0.0814
FBgn0206313	0.311	0.033	0.1046
FBgn0210422	0.309	0.049	0.1581
FBgn0201167	0.309	0.027	0.0872
FBgn0198399	0.309	0.03	0.097
FBgn0211105	0.309	0.039	0.1272
FBgn0198473	0.309	0.019	0.0629
FBgn0208287	0.309	0.042	0.1342
FBgn0198198	0.308	0.035	0.1135
FBgn0199810	0.307	0.035	0.1133
FBgn0208965	0.306	0.033	0.1069
FBgn0203227	0.305	0.022	0.073
FBgn0206569	0.304	0.022	0.0733
FBgn0209087	0.303	0.048	0.159
FBgn0207238	0.302	0.013	0.0426
FBgn0201661	0.302	0.029	0.0971
FBgn0206546	0.302	0.036	0.118
FBgn0201967	0.301	0.036	0.1194
FBgn0198862	0.3	0.032	0.1069
FBgn0203829	0.3	0.027	0.0897
FBgn0200996	0.3	0.037	0.1221
FBgn0207912	0.299	0.01	0.0322
FBgn0200420	0.299	0.045	0.1505
FBgn0205583	0.299	0.029	0.0968
FBgn0202001	0.298	0.032	0.1087
FBgn0197864	0.298	0.022	0.0754
FBgn0199130	0.298	0.035	0.1159
FBgn0204064	0.298	0.015	0.0487
FBgn0211562	0.297	0.041	0.1375
FBgn0210063	0.297	0.028	0.0931
FBgn0201997	0.297	0.004	0.0128
FBgn0203469	0.296	0.032	0.1089
FBgn0203217	0.296	0.039	0.1308
FBgn0205869	0.295	0.033	0.1102
FBgn0211040	0.295	0.032	0.1085
FBgn0201402	0.293	0.014	0.0485
FBgn0207366	0.293	0.033	0.1135
FBgn0207369	0.292	0.02	0.0688
FBgn0201276	0.292	0.043	0.1478
FBgn0199272	0.291	0.004	0.012
FBgn0199998	0.291	0.022	0.0747
FBgn0199026	0.291	0.016	0.0547
FBgn0207069	0.291	0.011	0.0378
FBgn0202126	0.29	0.035	0.1215
FBgn0210525	0.289	0.031	0.1067
FBgn0204282	0.289	0.011	0.0389
FBgn0197571	0.289	0.044	0.1538
FBgn0207170	0.288	0.022	0.0771
FBgn0206170	0.287	0.03	0.1032
FBgn0201752	0.287	0.033	0.1158
FBgn0209375	0.287	0.016	0.0572
FBgn0204839	0.287	0.019	0.0652
FBgn0198489	0.286	0.027	0.096
FBgn0020673	0.285	0.033	0.1145
FBgn0201982	0.285	0.037	0.1289
FBgn0200450	0.285	0.035	0.1246
FBgn0197900	0.284	0.025	0.0875
FBgn0209184	0.284	0.0379	0.1334
FBgn0197820	0.283	0.032	0.1125
FBgn0205268	0.283	0.015	0.0535
FBgn0210187	0.283	0.017	0.0605
FBgn0202801	0.282	0.035	0.1225
FBgn0209131	0.282	0.011	0.0378
FBgn0210945	0.282	0.026	0.0924
FBgn0209900	0.282	0.021	0.0733
FBgn0210281	0.281	0.016	0.0573
FBgn0203055	0.281	0.025	0.0909
FBgn0206311	0.281	0.011	0.038
FBgn0206547	0.28	0.022	0.0785
FBgn0209672	0.28	0.029	0.1028
FBgn0207631	0.279	0.021	0.0752
FBgn0282748	0.279	0.001	0.0027
FBgn0206608	0.279	0.022	0.0777
FBgn0205135	0.277	0.043	0.1572
FBgn0205363	0.277	0.037	0.1341
FBgn0209673	0.276	0.04	0.144
FBgn0199796	0.276	0.011	0.0414
FBgn0210954	0.276	0.029	0.1057
FBgn0015686	0.275	0.016	0.0574
FBgn0208192	0.275	0.026	0.095
FBgn0200429	0.274	0.03	0.1085
FBgn0206266	0.274	0.04	0.1453
FBgn0205371	0.274	0.015	0.0562
FBgn0282707	0.274	0.003	0.011
FBgn0207592	0.274	0.017	0.0608
FBgn0201819	0.273	0.031	0.113
FBgn0200973	0.273	0.022	0.0806
FBgn0282061	0.273	0.006	0.0207
FBgn0198124	0.273	0.027	0.0979
FBgn0210262	0.273	0.033	0.121
FBgn0208390	0.273	0.034	0.1236
FBgn0208539	0.273	0.024	0.0874
FBgn0201662	0.272	0.034	0.1234
FBgn0205417	0.272	0.048	0.1745
FBgn0198739	0.272	0.039	0.1426
FBgn0206686	0.272	0.028	0.1032
FBgn0205044	0.271	0.035	0.129
FBgn0211763	0.271	0.007	0.0266
FBgn0197791	0.271	0.012	0.044
FBgn0197591	0.271	0.028	0.1031
FBgn0207371	0.27	0.007	0.0271
FBgn0209356	0.27	0.024	0.0871
FBgn0201591	0.269	0.021	0.0776
FBgn0201913	0.268	0.046	0.1702
FBgn0198679	0.268	0.03	0.1119
FBgn0207356	0.267	0.041	0.1541
FBgn0204195	0.267	0.018	0.0683
FBgn0202873	0.266	0.039	0.1457
FBgn0211756	0.266	0.035	0.1329
FBgn0013148	0.266	0.021	0.0799
FBgn0204354	0.264	0.015	0.0582
FBgn0206934	0.264	0.031	0.117
FBgn0207623	0.264	0.04	0.1505
FBgn0199173	0.264	0.02	0.0771
FBgn0204792	0.263	0.016	0.0622
FBgn0201033	0.263	0.03	0.113
FBgn0202213	0.262	0.023	0.0873
FBgn0207127	0.262	0.023	0.0877
FBgn0197859	0.262	0.031	0.1192
FBgn0205246	0.261	0.013	0.0487
FBgn0205675	0.261	0.023	0.0891
FBgn0205115	0.261	0.033	0.1246
FBgn0210773	0.26	0.034	0.1315
FBgn0208043	0.259	0.038	0.1469
FBgn0197558	0.258	0.033	0.1274
FBgn0201870	0.258	0.012	0.0468
FBgn0211345	0.258	0.01	0.0373
FBgn0198129	0.257	0.047	0.1824
FBgn0199345	0.256	0.029	0.1149
FBgn0203149	0.256	0.015	0.0603
FBgn0210273	0.255	0.036	0.1407
FBgn0198307	0.255	0.034	0.134
FBgn0204857	0.255	0.033	0.1286
FBgn0208810	0.255	0.047	0.1834
FBgn0199579	0.255	0.02	0.0784
FBgn0201323	0.255	0.024	0.094
FBgn0210970	0.254	0.035	0.137
FBgn0210569	0.253	0.038	0.1484
FBgn0198733	0.253	0.031	0.1223
FBgn0200454	0.252	0.036	0.1427
FBgn0197588	0.251	0.04	0.1608
FBgn0199668	0.249	0.012	0.0486
FBgn0209185	0.249	0.0318	0.128
FBgn0209925	0.248	0.005	0.0201
FBgn0201572	0.248	0.02	0.0798
FBgn0210264	0.248	0.043	0.1753
FBgn0209487	0.248	0.034	0.1367
FBgn0204678	0.247	0.016	0.0649
FBgn0206993	0.247	0.033	0.1341
FBgn0205364	0.247	0.012	0.0499
FBgn0208003	0.246	0.041	0.1657
FBgn0204672	0.246	0.022	0.0884
FBgn0206258	0.245	0.021	0.0868
FBgn0203998	0.245	0.024	0.0978
FBgn0205965	0.245	0.027	0.109
FBgn0197498	0.245	0.022	0.0914
FBgn0211080	0.244	0.03	0.1226
FBgn0205506	0.244	0.025	0.103
FBgn0204220	0.244	0.013	0.0516
FBgn0208690	0.244	0.019	0.0784
FBgn0201146	0.244	0.028	0.113
FBgn0198881	0.244	0.045	0.1848
FBgn0209112	0.243	0.025	0.1012
FBgn0200260	0.243	0.022	0.0924
FBgn0211378	0.242	0.021	0.0879
FBgn0208952	0.241	0.033	0.1356
FBgn0205138	0.241	0.038	0.1591
FBgn0209905	0.24	0.026	0.1088
FBgn0210980	0.24	0.026	0.1076
FBgn0197909	0.24	0.026	0.1073
FBgn0201550	0.24	0.028	0.1152
FBgn0211438	0.24	0.035	0.1443
FBgn0211079	0.24	0.028	0.1179
FBgn0200224	0.239	0.02	0.0821
FBgn0207221	0.239	0.046	0.1919
FBgn0209931	0.238	0.043	0.1817
FBgn0199156	0.238	0.018	0.0777
FBgn0205679	0.238	0.032	0.1322
FBgn0200448	0.236	0.033	0.1386
FBgn0198134	0.236	0.028	0.1179
FBgn0199307	0.236	0.036	0.1527
FBgn0198513	0.236	0.006	0.0276
FBgn0203718	0.236	0.016	0.0688
FBgn0086437	0.236	0.021	0.0892
FBgn0204696	0.236	0.027	0.1152
FBgn0197803	0.235	0.025	0.1087
FBgn0203798	0.235	0.016	0.0694
FBgn0205530	0.234	0.038	0.1617
FBgn0203244	0.233	0.025	0.1084
FBgn0203201	0.233	0.027	0.1153
FBgn0209142	0.233	0.043	0.1826
FBgn0208964	0.233	0.027	0.1179
FBgn0204123	0.232	0.035	0.1535
FBgn0281973	0.232	0.035	0.1488
FBgn0203534	0.232	0.028	0.1201
FBgn0204731	0.231	0.03	0.1304
FBgn0205272	0.231	0.021	0.0884
FBgn0203860	0.231	0.039	0.1683
FBgn0197506	0.231	0.022	0.0956
FBgn0204063	0.23	0.019	0.0814
FBgn0200992	0.23	0.013	0.0564
FBgn0210529	0.23	0.034	0.1469
FBgn0206676	0.23	0.027	0.1193
FBgn0206112	0.23	0.013	0.0589
FBgn0207183	0.229	0.03	0.1331
FBgn0198122	0.228	0.037	0.1645
FBgn0209071	0.228	0.016	0.0685
FBgn0205389	0.228	0.029	0.1288
FBgn0207593	0.227	0.018	0.0794
FBgn0209109	0.227	0.011	0.0502
FBgn0206304	0.226	0.015	0.0651
FBgn0203254	0.226	0.023	0.1024
FBgn0208478	0.226	0.019	0.0854
FBgn0204753	0.225	0.023	0.1031
FBgn0200417	0.225	0.034	0.1497
FBgn0205423	0.225	0.032	0.1439
FBgn0211239	0.225	0.039	0.173
FBgn0209455	0.224	0.036	0.1603
FBgn0209398	0.224	0.022	0.1001
FBgn0203273	0.223	0.028	0.1242
FBgn0204724	0.223	0.021	0.0947
FBgn0201158	0.223	0.019	0.0862
FBgn0198761	0.223	0.038	0.1711
FBgn0206407	0.223	0.022	0.0998
FBgn0202215	0.223	0.027	0.1193
FBgn0203041	0.223	0.026	0.1163
FBgn0197568	0.223	0.022	0.0983
FBgn0210395	0.222	0.029	0.1284
FBgn0198176	0.222	0.029	0.13
FBgn0207626	0.222	0.03	0.1351
FBgn0208193	0.222	0.026	0.1171
FBgn0203758	0.222	0.024	0.1089
FBgn0202943	0.222	0.028	0.1271
FBgn0204734	0.221	0.012	0.0525
FBgn0208010	0.221	0.014	0.0625
FBgn0200460	0.221	0.019	0.085
FBgn0207649	0.22	0.022	0.1013
FBgn0210402	0.22	0.009	0.0415
FBgn0198150	0.22	0.026	0.1174
FBgn0207861	0.22	0.017	0.0785
FBgn0203423	0.218	0.003	0.0158
FBgn0207777	0.218	0.022	0.0991
FBgn0208408	0.218	0.011	0.0505
FBgn0202273	0.217	0.012	0.054
FBgn0198444	0.217	0.024	0.1121
FBgn0205267	0.217	0.005	0.0248
FBgn0206192	0.217	0.018	0.0837
FBgn0086439	0.217	0.025	0.1157
FBgn0204199	0.216	0.021	0.0998
FBgn0211445	0.216	0.017	0.0772
FBgn0199161	0.216	0.021	0.0951
FBgn0197776	0.216	0.021	0.099
FBgn0197868	0.216	0.039	0.1812
FBgn0199602	0.215	0.035	0.1628
FBgn0203213	0.215	0.022	0.1039
FBgn0200634	0.215	0.029	0.1347
FBgn0205316	0.214	0.021	0.1006
FBgn0204317	0.214	0.019	0.0895
FBgn0206121	0.214	0.013	0.0594
FBgn0207747	0.214	0.017	0.0798
FBgn0206409	0.214	0.014	0.0649
FBgn0201650	0.213	0.023	0.1074
FBgn0199122	0.213	0.014	0.066
FBgn0201357	0.213	0.03	0.1403
FBgn0208048	0.213	0.031	0.1465
FBgn0206575	0.212	0.029	0.1354
FBgn0210566	0.212	0.027	0.1272
FBgn0207532	0.212	0.029	0.1373
FBgn0208543	0.212	0.003	0.015
FBgn0199356	0.211	0.024	0.1111
FBgn0204039	0.211	0.034	0.1605
FBgn0200720	0.21	0.02	0.0944
FBgn0209889	0.21	0.021	0.1012
FBgn0204074	0.21	0.031	0.1458
FBgn0282445	0.21	0.016	0.0759
FBgn0211434	0.21	0.027	0.1285
FBgn0203874	0.209	0.023	0.108
FBgn0211047	0.209	0.033	0.1561
FBgn0206661	0.209	0.021	0.1011
FBgn0211700	0.209	0.002	0.0106
FBgn0197590	0.209	0.029	0.1377
FBgn0205827	0.208	0.015	0.0746
FBgn0200394	0.208	0.019	0.0899
FBgn0207604	0.208	0.027	0.1297
FBgn0203945	0.208	0.016	0.0757
FBgn0210283	0.208	0.029	0.1386
FBgn0206306	0.208	0.023	0.11
FBgn0198181	0.207	0.007	0.0355
FBgn0208608	0.207	0.032	0.1556
FBgn0198121	0.207	0.03	0.1467
FBgn0206349	0.207	0.016	0.0775
FBgn0201410	0.205	0.027	0.1336
FBgn0200718	0.205	0.01	0.0474
FBgn0208510	0.205	0.026	0.1285
FBgn0202850	0.205	0.068	0.331
FBgn0211551	0.205	0.032	0.1576
FBgn0206709	0.205	0.018	0.087
FBgn0199157	0.205	0.018	0.0889
FBgn0206108	0.205	0.018	0.0897
FBgn0205492	0.204	0.022	0.1064
FBgn0200129	0.204	0.027	0.1342
FBgn0199957	0.204	0.039	0.1897
FBgn0206840	0.204	0.029	0.1435
FBgn0210513	0.203	0.011	0.0556
FBgn0207929	0.203	0.037	0.1814
FBgn0199366	0.203	0.018	0.0884
FBgn0198778	0.203	0.023	0.114
FBgn0197925	0.203	0.025	0.1236
FBgn0210967	0.202	0.024	0.1188
FBgn0206665	0.202	0.013	0.0626
FBgn0210186	0.202	0.023	0.1131
FBgn0211725	0.201	0.03	0.1476
FBgn0203445	0.2	0.018	0.0892
FBgn0208351	0.2	0.019	0.0972
FBgn0197460	0.2	0.025	0.1227
FBgn0209712	0.2	0.024	0.1219
FBgn0205116	0.2	0.028	0.14
FBgn0283274	0.2	0.01	0.0519
FBgn0198503	0.2	0.008	0.0379
FBgn0210075	0.199	0.032	0.162
FBgn0207729	0.199	0.038	0.1929
FBgn0208121	0.199	0.023	0.1169
FBgn0198532	0.199	0.018	0.0904
FBgn0211578	0.199	0.024	0.1205
FBgn0205224	0.199	0.015	0.0766
FBgn0211145	0.198	0.024	0.1225
FBgn0207598	0.198	0.038	0.1924
FBgn0199375	0.198	0.029	0.1456
FBgn0205468	0.198	0.031	0.1579
FBgn0201413	0.198	0.002	0.0083
FBgn0199051	0.198	0.034	0.1722
FBgn0203053	0.198	0.02	0.1008
FBgn0207148	0.198	0.018	0.0913
FBgn0020069	0.198	0.026	0.1322
FBgn0207129	0.197	0.022	0.1143
FBgn0201795	0.197	0.025	0.1292
FBgn0203393	0.197	0.021	0.1092
FBgn0197509	0.197	0.022	0.1115
FBgn0206599	0.197	0.02	0.1031
FBgn0204756	0.197	0.039	0.1975
FBgn0197458	0.197	0.027	0.1395
FBgn0208464	0.197	0.019	0.0963
FBgn0197983	0.196	0.006	0.0331
FBgn0200947	0.196	0.03	0.1523
FBgn0197749	0.195	0.015	0.0751
FBgn0199429	0.195	0.004	0.0206
FBgn0203448	0.195	0.019	0.0983
FBgn0200557	0.195	0.028	0.146
FBgn0208554	0.195	0.027	0.1371
FBgn0198143	0.194	0.025	0.1285
FBgn0202094	0.194	0.026	0.1361
FBgn0202045	0.194	0.018	0.0941
FBgn0210815	0.194	0.024	0.122
FBgn0205952	0.194	0.03	0.1563
FBgn0200196	0.194	0.025	0.1312
FBgn0199697	0.194	0.035	0.1834
FBgn0200555	0.194	0.015	0.0749
FBgn0199875	0.194	0.008	0.0425
FBgn0202416	0.194	0.037	0.1922
FBgn0211092	0.193	0.027	0.1402
FBgn0200562	0.193	0.012	0.0624
FBgn0200624	0.193	0.025	0.1321
FBgn0205653	0.193	0.028	0.1472
FBgn0283304	0.193	0.028	0.1424
FBgn0205071	0.192	0.017	0.0911
FBgn0208327	0.192	0.016	0.0842
FBgn0201765	0.192	0.025	0.1318
FBgn0211152	0.192	0.02	0.1034
FBgn0197947	0.192	0.021	0.1065
FBgn0198894	0.192	0.017	0.0897
FBgn0209658	0.192	0.032	0.167
FBgn0046896	0.192	0.024	0.1224
FBgn0206552	0.191	0.019	0.1006
FBgn0199013	0.191	0.016	0.0833
FBgn0203490	0.191	0.01	0.0545
FBgn0200431	0.191	0.026	0.1372
FBgn0198522	0.19	0.015	0.0791
FBgn0205687	0.19	0.017	0.0873
FBgn0197580	0.19	0.014	0.0739
FBgn0211193	0.19	0.024	0.1277
FBgn0211568	0.19	0.022	0.1166
FBgn0199433	0.19	0.039	0.2037
FBgn0203290	0.19	0.022	0.1153
FBgn0206589	0.19	0.025	0.13
FBgn0205051	0.19	0.02	0.1075
FBgn0208612	0.189	0.033	0.1732
FBgn0211634	0.189	0.026	0.1365
FBgn0201107	0.189	0.017	0.0914
FBgn0210784	0.189	0.031	0.1652
FBgn0205276	0.188	0.013	0.0666
FBgn0204501	0.188	0.035	0.1878
FBgn0209713	0.188	0.019	0.099
FBgn0199119	0.188	0.023	0.1218
FBgn0198449	0.188	0.021	0.1089
FBgn0200138	0.188	0.019	0.1017
FBgn0207164	0.188	0.021	0.1116
FBgn0204480	0.187	0.025	0.1353
FBgn0201733	0.187	0.018	0.0943
FBgn0198182	0.187	0.028	0.15
FBgn0211049	0.187	0.03	0.1607
FBgn0206611	0.186	0.019	0.1007
FBgn0207036	0.186	0.021	0.1157
FBgn0205326	0.186	0.015	0.0819
FBgn0211203	0.186	0.006	0.0313
FBgn0210221	0.186	0.02	0.1066
FBgn0208185	0.186	0.018	0.0992
FBgn0206363	0.186	0.015	0.0818
FBgn0209661	0.185	0.03	0.1626
FBgn0204078	0.185	0.02	0.1092
FBgn0205064	0.185	0.03	0.1651
FBgn0205939	0.185	0.012	0.0653
FBgn0206351	0.185	0.008	0.0415
FBgn0205033	0.185	0.017	0.0901
FBgn0205087	0.184	0.026	0.1393
FBgn0200728	0.184	0.019	0.1053
FBgn0201900	0.184	0.023	0.1247
FBgn0211738	0.184	0.027	0.1448
FBgn0205701	0.184	0.019	0.1007
FBgn0197516	0.184	0.027	0.1491
FBgn0209938	0.184	0.03	0.1654
FBgn0208382	0.184	0.013	0.0718
FBgn0210356	0.183	0.013	0.0705
FBgn0203095	0.183	0.018	0.1011
FBgn0282187	0.183	0.005	0.0278
FBgn0205093	0.183	0.01	0.0541
FBgn0204488	0.183	0.007	0.0366
FBgn0203248	0.183	0.045	0.2484
FBgn0205854	0.182	0.028	0.1513
FBgn0200508	0.182	0.034	0.188
FBgn0282975	0.182	0.018	0.1
FBgn0209404	0.182	0.024	0.1335
FBgn0205325	0.182	0.021	0.1143
FBgn0205609	0.182	0.023	0.126
FBgn0201322	0.182	0.018	0.0967
FBgn0204834	0.181	0.024	0.1313
FBgn0201001	0.181	0.017	0.0933
FBgn0207953	0.181	0.013	0.0703
FBgn0199591	0.181	0.02	0.1119
FBgn0201778	0.181	0.002	0.0122
FBgn0200980	0.18	0.035	0.1949
FBgn0208189	0.18	0.01	0.0541
FBgn0208321	0.18	0.016	0.0869
FBgn0205448	0.18	0.013	0.0749
FBgn0208685	0.18	0.024	0.1345
FBgn0210276	0.18	0.012	0.0652
FBgn0206540	0.18	0.016	0.0902
FBgn0207393	0.179	0.022	0.1255
FBgn0201083	0.179	0.025	0.1385
FBgn0205840	0.179	0.008	0.0448
FBgn0204835	0.179	0.004	0.0236
FBgn0202306	0.179	0.006	0.0322
FBgn0203467	0.179	0.012	0.0675
FBgn0200734	0.179	0.017	0.0954
FBgn0209858	0.179	0.009	0.0489
FBgn0209474	0.178	0.028	0.1558
FBgn0200645	0.178	0.019	0.107
FBgn0210556	0.177	0.032	0.1796
FBgn0200678	0.177	0.002	0.009
FBgn0199192	0.177	0.02	0.1107
FBgn0207926	0.177	0.031	0.1763
FBgn0197428	0.177	0.025	0.1427
FBgn0206841	0.177	0.01	0.0583
FBgn0202315	0.177	0.011	0.0629
FBgn0206406	0.177	0.016	0.0897
FBgn0201407	0.176	0.021	0.1192
FBgn0208796	0.176	0.025	0.1402
FBgn0208813	0.176	0.024	0.137
FBgn0209604	0.176	0.025	0.1434
FBgn0200554	0.175	0.016	0.0923
FBgn0283202	0.175	0.004	0.0233
FBgn0199011	0.175	0.003	0.0158
FBgn0203743	0.175	0	0
FBgn0208202	0.174	0.021	0.1229
FBgn0211130	0.174	0.023	0.1313
FBgn0199424	0.174	0.02	0.1152
FBgn0208856	0.174	0.024	0.1371
FBgn0208972	0.173	0.019	0.1117
FBgn0203579	0.173	0.023	0.1307
FBgn0209431	0.173	0.025	0.1467
FBgn0198536	0.173	0.008	0.0482
FBgn0207589	0.173	0.013	0.0741
FBgn0206124	0.173	0.024	0.1405
FBgn0199191	0.173	0.014	0.0803
FBgn0211403	0.172	0.003	0.0154
FBgn0198133	0.172	0.026	0.1536
FBgn0199200	0.172	0.007	0.0385
FBgn0203192	0.171	0.022	0.1272
FBgn0198259	0.171	0.014	0.0841
FBgn0200234	0.171	0.021	0.1256
FBgn0205639	0.171	0.016	0.0945
FBgn0204550	0.17	0.028	0.1657
FBgn0200786	0.17	0.018	0.1047
FBgn0210938	0.17	0.029	0.1711
FBgn0205367	0.17	0.023	0.1349
FBgn0201748	0.17	0.004	0.0227
FBgn0200418	0.17	0.018	0.1035
FBgn0200229	0.17	0.024	0.1386
FBgn0210723	0.169	0.02	0.118
FBgn0201758	0.169	0.023	0.1355
FBgn0207430	0.169	0.004	0.0223
FBgn0210040	0.169	0.025	0.1492
FBgn0210969	0.169	0.028	0.165
FBgn0208235	0.169	0.012	0.0719
FBgn0206194	0.168	0.019	0.1141
FBgn0206629	0.168	0.01	0.0573
FBgn0207181	0.168	0.017	0.1002
FBgn0206604	0.168	0.019	0.1114
FBgn0064313	0.168	0.018	0.1079
FBgn0208553	0.168	0.024	0.1443
FBgn0207981	0.168	0.024	0.1448
FBgn0205531	0.167	0.024	0.1402
FBgn0208438	0.167	0.014	0.0825
FBgn0210179	0.167	0.03	0.181
FBgn0201892	0.167	0.02	0.1187
FBgn0201579	0.167	0.014	0.0866
FBgn0198199	0.167	0.013	0.0807
FBgn0207386	0.167	0.025	0.1511
FBgn0207045	0.167	0.017	0.0983
FBgn0201933	0.167	0.007	0.0399
FBgn0202415	0.167	0.02	0.1179
FBgn0205813	0.166	0.02	0.1183
FBgn0201616	0.166	0.033	0.2005
FBgn0204257	0.165	0.02	0.1197
FBgn0067470	0.165	0.001	0.0061
FBgn0208887	0.165	0.019	0.1148
FBgn0203303	0.165	0.021	0.1302
FBgn0205754	0.165	0.012	0.0715
FBgn0204877	0.165	0.021	0.1279
FBgn0210047	0.165	0.011	0.066
FBgn0204791	0.165	0.016	0.0995
FBgn0197967	0.164	0.021	0.1299
FBgn0207565	0.164	0.023	0.1425
FBgn0210388	0.164	0.026	0.1566
FBgn0199621	0.164	0.023	0.1401
FBgn0205561	0.164	0.024	0.1491
FBgn0200185	0.164	0.021	0.1277
FBgn0210516	0.164	0.012	0.0726
FBgn0207073	0.163	0.026	0.1568
FBgn0207719	0.163	0.013	0.0765
FBgn0208535	0.163	0.004	0.0228
FBgn0206806	0.163	0.019	0.1143
FBgn0205857	0.163	0.033	0.1996
FBgn0207352	0.163	0.02	0.1244
FBgn0197436	0.163	0.028	0.1719
FBgn0210518	0.162	0.02	0.1221
FBgn0202823	0.162	0.014	0.0855
FBgn0199694	0.162	0.022	0.1364
FBgn0203394	0.162	0.017	0.1033
FBgn0207526	0.162	0.021	0.1289
FBgn0210711	0.162	0.018	0.1083
FBgn0208869	0.162	0.004	0.024
FBgn0210765	0.162	0.023	0.1435
FBgn0207634	0.162	0.02	0.1214
FBgn0210530	0.162	0.011	0.0679
FBgn0209349	0.162	0.035	0.2139
FBgn0201675	0.161	0.027	0.166
FBgn0203568	0.161	0.021	0.1318
FBgn0208182	0.161	0.019	0.1166
FBgn0208904	0.161	0.018	0.1086
FBgn0208211	0.161	0.011	0.0659
FBgn0202803	0.161	0.017	0.1037
FBgn0199036	0.161	0.029	0.1827
FBgn0205028	0.161	0.018	0.1097
FBgn0199949	0.161	0.007	0.0458
FBgn0205295	0.16	0.02	0.1227
FBgn0211635	0.16	0.02	0.1267
FBgn0205450	0.16	0.024	0.1496
FBgn0205121	0.16	0.022	0.1397
FBgn0208004	0.16	0.018	0.1155
FBgn0197953	0.16	0.02	0.1232
FBgn0207967	0.16	0.013	0.0822
FBgn0211651	0.16	0.022	0.1405
FBgn0205054	0.159	0.024	0.1483
FBgn0202848	0.159	0.014	0.0883
FBgn0198776	0.159	0.026	0.1656
FBgn0204832	0.159	0.014	0.0884
FBgn0208687	0.159	0.025	0.1584
FBgn0206247	0.159	0.017	0.1088
FBgn0200074	0.159	0.013	0.079
FBgn0210968	0.159	0.021	0.1293
FBgn0197533	0.159	0.016	0.1009
FBgn0198817	0.159	0.017	0.1044
FBgn0203295	0.159	0.025	0.1558
FBgn0200413	0.159	0.021	0.1321
FBgn0203374	0.159	0.018	0.1101
FBgn0197978	0.159	0.015	0.0933
FBgn0198283	0.158	0.021	0.1342
FBgn0199586	0.158	0.025	0.1568
FBgn0201841	0.158	0.022	0.1385
FBgn0207401	0.158	0.015	0.0919
FBgn0206865	0.158	0.017	0.106
FBgn0197459	0.158	0.01	0.0661
FBgn0199864	0.158	0.022	0.1388
FBgn0209425	0.158	0.026	0.1634
FBgn0205392	0.157	0.025	0.1579
FBgn0202235	0.157	0.019	0.1206
FBgn0202613	0.157	0.019	0.1203
FBgn0207013	0.157	0.014	0.0921
FBgn0207757	0.157	0.015	0.0973
FBgn0200451	0.157	0.012	0.0757
FBgn0210134	0.157	0.023	0.1435
FBgn0203552	0.156	0.016	0.1052
FBgn0205166	0.156	0.027	0.1723
FBgn0200244	0.156	0.016	0.1001
FBgn0202017	0.156	0.02	0.1285
FBgn0199854	0.156	0.033	0.2135
FBgn0207086	0.156	0.021	0.1375
FBgn0204715	0.156	0.027	0.1708
FBgn0204667	0.155	0.029	0.184
FBgn0206908	0.155	0.02	0.1321
FBgn0210061	0.155	0.024	0.1561
FBgn0205415	0.155	0.017	0.1108
FBgn0211124	0.155	0.014	0.0929
FBgn0206978	0.155	0.024	0.1565
FBgn0206549	0.155	0.021	0.1358
FBgn0197810	0.155	0.021	0.1374
FBgn0202750	0.155	0.018	0.1185
FBgn0205171	0.155	0.009	0.0609
FBgn0199351	0.155	0.014	0.0903
FBgn0203846	0.155	0.025	0.1592
FBgn0199663	0.155	0.025	0.1594
FBgn0199084	0.154	0.026	0.1697
FBgn0208283	0.154	0.004	0.0273
FBgn0204897	0.154	0.03	0.1938
FBgn0209413	0.154	0.012	0.0808
FBgn0198245	0.154	0.019	0.1208
FBgn0206285	0.154	0.018	0.1182
FBgn0201779	0.154	0.024	0.1558
FBgn0210101	0.154	0.017	0.1107
FBgn0205393	0.153	0.022	0.1417
FBgn0202044	0.153	0.027	0.1794
FBgn0199841	0.153	0.02	0.1328
FBgn0200993	0.153	0.011	0.0694
FBgn0205359	0.153	0.015	0.0976
FBgn0211554	0.153	0.02	0.1305
FBgn0199067	0.153	0.011	0.0688
FBgn0201084	0.153	0.01	0.0668
FBgn0209464	0.153	0.025	0.1605
FBgn0207976	0.153	0.019	0.1273
FBgn0209708	0.153	0.025	0.1641
FBgn0209516	0.153	0.029	0.1901
FBgn0210709	0.152	0.028	0.1851
FBgn0200225	0.152	0.012	0.0791
FBgn0201773	0.152	0.027	0.1755
FBgn0201076	0.152	0.006	0.0428
FBgn0199844	0.151	0.019	0.1253
FBgn0199679	0.151	0.028	0.1826
FBgn0205808	0.151	0.017	0.1102
FBgn0211601	0.151	0.021	0.1407
FBgn0211142	0.151	0.023	0.1508
FBgn0207438	0.151	0.014	0.0925
FBgn0201125	0.151	0.024	0.1584
FBgn0203510	0.151	0.019	0.127
FBgn0202003	0.151	0.017	0.1113
FBgn0206262	0.151	0.02	0.1303
FBgn0209409	0.151	0.019	0.1259
FBgn0207934	0.151	0.019	0.129
FBgn0209409	0.151	0.0186	0.1237
FBgn0199714	0.15	0.002	0.0138
FBgn0210998	0.15	0.023	0.154
FBgn0205313	0.15	0.015	0.0978
FBgn0201908	0.15	0.003	0.0194
FBgn0199020	0.15	0.016	0.1081
FBgn0199334	0.15	0.004	0.0247
FBgn0197931	0.15	0.011	0.0725
FBgn0199797	0.15	0.019	0.1241
FBgn0200477	0.15	0.01	0.0693
FBgn0205383	0.15	0.017	0.1114
FBgn0204910	0.15	0.015	0.1006
FBgn0210932	0.15	0.013	0.0833
FBgn0198238	0.149	0.017	0.1166
FBgn0202835	0.149	0.017	0.1145
FBgn0205681	0.149	0.015	0.0975
FBgn0198511	0.149	0.021	0.1417
FBgn0197894	0.149	0.014	0.0959
FBgn0206805	0.149	0.018	0.1173
FBgn0208361	0.149	0.019	0.1266
FBgn0207672	0.148	0.02	0.1343
FBgn0198504	0.148	0.012	0.0822
FBgn0197602	0.147	0.016	0.1095
FBgn0201328	0.147	0.016	0.1092
FBgn0199794	0.147	0.024	0.1597
FBgn0207695	0.147	0.014	0.0954
FBgn0209450	0.147	0.031	0.209
FBgn0209665	0.147	0.005	0.0318
FBgn0197446	0.146	0.017	0.1145
FBgn0203813	0.146	0.026	0.1769
FBgn0200383	0.146	0.007	0.0478
FBgn0202518	0.146	0.015	0.1039
FBgn0206996	0.146	0.004	0.0293
FBgn0199218	0.146	0.013	0.091
FBgn0206634	0.146	0.01	0.07
FBgn0201934	0.146	0.015	0.1046
FBgn0209933	0.146	0.009	0.0637
FBgn0200462	0.146	0.02	0.138
FBgn0281857	0.145	0.003	0.0171
FBgn0210810	0.145	0.013	0.0866
FBgn0204583	0.145	0.012	0.0852
FBgn0204807	0.145	0.012	0.085
FBgn0205412	0.145	0.013	0.089
FBgn0201051	0.145	0.005	0.0364
FBgn0199194	0.145	0.021	0.1414
FBgn0208852	0.145	0.031	0.2137
FBgn0207648	0.145	0.008	0.053
FBgn0204176	0.145	0.025	0.1687
FBgn0198687	0.144	0.025	0.1771
FBgn0203875	0.144	0.019	0.1313
FBgn0205061	0.144	0.015	0.1029
FBgn0207184	0.144	0.018	0.1247
FBgn0200082	0.144	0.019	0.1337
FBgn0205319	0.144	0.008	0.0567
FBgn0022838	0.144	0.02	0.1379
FBgn0197559	0.144	0.011	0.0789
FBgn0207432	0.144	0.023	0.158
FBgn0203757	0.144	0.018	0.1243
FBgn0200583	0.144	0.019	0.1353
FBgn0204573	0.144	0.003	0.0195
FBgn0199329	0.144	0.004	0.0273
FBgn0199186	0.143	0.013	0.0917
FBgn0198183	0.143	0.014	0.1006
FBgn0210705	0.143	0.021	0.1444
FBgn0206683	0.143	0.018	0.1263
FBgn0197908	0.143	0.011	0.0764
FBgn0203978	0.143	0.028	0.1926
FBgn0200936	0.143	0.012	0.0825
FBgn0210441	0.143	0.021	0.1502
FBgn0204033	0.143	0.016	0.1135
FBgn0209853	0.143	0.027	0.1869
FBgn0205034	0.143	0.013	0.0931
FBgn0209299	0.142	0.017	0.1184
FBgn0197457	0.142	0.01	0.0692
FBgn0209619	0.142	0.014	0.1012
FBgn0210370	0.142	0.017	0.1204
FBgn0283186	0.142	0.033	0.23
FBgn0209674	0.142	0.025	0.1784
FBgn0211648	0.142	0.027	0.1872
FBgn0282005	0.142	0.022	0.156
FBgn0200514	0.142	0.007	0.0489
FBgn0210817	0.142	0.002	0.0128
FBgn0207964	0.142	0.021	0.1454
FBgn0207901	0.142	0.019	0.1336
FBgn0201998	0.142	0.018	0.1293
FBgn0204707	0.142	0.011	0.0739
FBgn0202805	0.142	0.017	0.1156
FBgn0206410	0.142	0.009	0.0664
FBgn0203877	0.141	0.02	0.1407
FBgn0200330	0.141	0.011	0.0775
FBgn0200495	0.141	0.014	0.1021
FBgn0200752	0.141	0.035	0.2467
FBgn0201611	0.141	0.014	0.1016
FBgn0205353	0.141	0.016	0.1154
FBgn0206036	0.141	0.016	0.1102
FBgn0203463	0.14	0.019	0.1348
FBgn0207544	0.14	0.027	0.1922
FBgn0209505	0.14	0.009	0.0642
FBgn0198228	0.14	0.014	0.099
FBgn0197573	0.14	0.02	0.1427
FBgn0206155	0.14	0.019	0.1325
FBgn0208522	0.14	0.023	0.1647
FBgn0203801	0.139	0.017	0.1185
FBgn0207212	0.139	0.021	0.1484
FBgn0202950	0.139	0.021	0.1527
FBgn0199580	0.139	0.024	0.1745
FBgn0208792	0.139	0.016	0.1136
FBgn0202804	0.139	0.012	0.0852
FBgn0204283	0.138	0.022	0.1622
FBgn0205089	0.138	0.021	0.1547
FBgn0199831	0.138	0.016	0.1164
FBgn0206826	0.138	0.021	0.1492
FBgn0202826	0.138	0.013	0.097
FBgn0211158	0.138	0.012	0.0887
FBgn0202243	0.138	0.019	0.1355
FBgn0198135	0.138	0.018	0.133
FBgn0207354	0.138	0.027	0.1983
FBgn0198120	0.138	0.015	0.111
FBgn0208133	0.138	0.017	0.1207
FBgn0283079	0.137	0.019	0.1409
FBgn0201972	0.137	0.017	0.1236
FBgn0211048	0.137	0.017	0.1231
FBgn0201564	0.137	0.011	0.0807
FBgn0209430	0.137	0.011	0.0798
FBgn0198544	0.136	0.017	0.1238
FBgn0207573	0.136	0.026	0.1947
FBgn0201937	0.136	0.019	0.141
FBgn0209333	0.136	0.029	0.2095
FBgn0203494	0.136	0.02	0.1494
FBgn0208266	0.136	0.019	0.137
FBgn0202616	0.136	0.015	0.1087
FBgn0282195	0.136	0.011	0.0799
FBgn0204706	0.136	0.017	0.1281
FBgn0211668	0.136	0.02	0.1474
FBgn0205269	0.136	0.015	0.1092
FBgn0203226	0.135	0.016	0.1169
FBgn0200504	0.135	0.014	0.1068
FBgn0197589	0.135	0.012	0.0904
FBgn0201586	0.135	0.015	0.1084
FBgn0210199	0.135	0.02	0.1448
FBgn0201168	0.135	0.005	0.0405
FBgn0197865	0.135	0.023	0.1687
FBgn0200531	0.134	0.017	0.1286
FBgn0199254	0.134	0.016	0.1194
FBgn0197727	0.134	0.025	0.1834
FBgn0200214	0.134	0.02	0.1495
FBgn0205446	0.134	0.018	0.1314
FBgn0207569	0.134	0.015	0.1085
FBgn0209753	0.134	0.02	0.1505
FBgn0282825	0.134	0.025	0.1853
FBgn0201553	0.134	0.006	0.0456
FBgn0210287	0.133	0.026	0.1944
FBgn0200362	0.133	0.016	0.1187
FBgn0201096	0.133	0.016	0.1204
FBgn0197601	0.133	0.009	0.0678
FBgn0207998	0.133	0.021	0.1604
FBgn0202897	0.133	0.02	0.1521
FBgn0203460	0.133	0.023	0.1736
FBgn0211665	0.133	0.023	0.1712
FBgn0204691	0.133	0.016	0.1189
FBgn0205112	0.133	0.02	0.1478
FBgn0204478	0.133	0.0171	0.128
FBgn0204670	0.132	0.02	0.1534
FBgn0199315	0.132	0.021	0.1621
FBgn0210418	0.132	0.009	0.0687
FBgn0206319	0.132	0.016	0.1181
FBgn0211073	0.132	0.016	0.1233
FBgn0211174	0.132	0.012	0.0918
FBgn0202494	0.132	0.015	0.1144
FBgn0206535	0.132	0.015	0.1131
FBgn0203057	0.132	0.015	0.1107
FBgn0211440	0.132	0.018	0.1321
FBgn0211759	0.131	0.023	0.1765
FBgn0205108	0.131	0.02	0.1538
FBgn0210208	0.131	0.014	0.1036
FBgn0203476	0.131	0.015	0.1172
FBgn0198539	0.131	0.01	0.0739
FBgn0197491	0.131	0.015	0.1124
FBgn0207621	0.131	0.02	0.1546
FBgn0211231	0.131	0.022	0.1678
FBgn0197752	0.131	0.013	0.1
FBgn0210432	0.131	0.022	0.1679
FBgn0210591	0.131	0.016	0.1239
FBgn0200083	0.131	0.021	0.1617
FBgn0203187	0.13	0.006	0.0452
FBgn0283199	0.13	0.024	0.1818
FBgn0205165	0.13	0.021	0.1623
FBgn0201786	0.13	0.015	0.1139
FBgn0202053	0.13	0.019	0.1479
FBgn0207245	0.13	0.016	0.1194
FBgn0200803	0.13	0.018	0.1365
FBgn0197872	0.13	0.018	0.1423
FBgn0201802	0.13	0.016	0.1229
FBgn0199265	0.13	0.02	0.1544
FBgn0208884	0.13	0.006	0.0479
FBgn0202070	0.13	0.007	0.0557
FBgn0201740	0.13	0.008	0.061
FBgn0202219	0.129	0.028	0.2161
FBgn0200950	0.129	0.026	0.1987
FBgn0204005	0.129	0.019	0.1491
FBgn0210266	0.129	0.013	0.1047
FBgn0203879	0.129	0.015	0.1202
FBgn0207146	0.129	0.019	0.1464
FBgn0199863	0.129	0.012	0.0932
FBgn0202121	0.129	0.005	0.0429
FBgn0209856	0.129	0.018	0.1377
FBgn0203204	0.129	0.014	0.1115
FBgn0207530	0.128	0.013	0.1037
FBgn0206609	0.128	0.023	0.1787
FBgn0208385	0.128	0.011	0.0844
FBgn0203048	0.128	0.011	0.0838
FBgn0200722	0.128	0.018	0.1438
FBgn0208038	0.128	0.017	0.1312
FBgn0207659	0.128	0.025	0.1974
FBgn0197866	0.128	0.015	0.1157
FBgn0208573	0.128	0.017	0.1295
FBgn0210450	0.128	0.005	0.0369
FBgn0205147	0.128	0.015	0.1194
FBgn0200071	0.128	0.017	0.1357
FBgn0209332	0.127	0.018	0.1454
FBgn0199551	0.127	0.018	0.1408
FBgn0200932	0.127	0.015	0.1171
FBgn0206259	0.127	0.014	0.1135
FBgn0201155	0.127	0.012	0.0976
FBgn0200109	0.127	0.02	0.1592
FBgn0211051	0.127	0.017	0.1341
FBgn0206943	0.127	0.026	0.2058
FBgn0202281	0.126	0.022	0.1753
FBgn0206939	0.126	0.008	0.0606
FBgn0211089	0.126	0.018	0.1416
FBgn0207733	0.126	0.018	0.1391
FBgn0207383	0.126	0.007	0.0552
FBgn0210985	0.126	0.013	0.1066
FBgn0205688	0.126	0.02	0.1573
FBgn0204060	0.126	0.016	0.1252
FBgn0207559	0.126	0.004	0.0352
FBgn0204338	0.126	0.015	0.1193
FBgn0211233	0.125	0.019	0.1487
FBgn0205719	0.125	0.018	0.1412
FBgn0206625	0.125	0.01	0.081
FBgn0206867	0.125	0.015	0.1244
FBgn0201762	0.125	0.024	0.1892
FBgn0202951	0.125	0.021	0.1688
FBgn0209374	0.125	0.018	0.1479
FBgn0201603	0.125	0.023	0.1855
FBgn0201780	0.125	0.019	0.1531
FBgn0203207	0.125	0.022	0.1801
FBgn0206581	0.124	0.018	0.1417
FBgn0198315	0.124	0.013	0.103
FBgn0202330	0.124	0.008	0.0641
FBgn0211178	0.124	0.013	0.1046
FBgn0209664	0.124	0.026	0.2108
FBgn0204350	0.124	0.019	0.156
FBgn0206215	0.124	0.016	0.1326
FBgn0199271	0.124	0.011	0.0927
FBgn0208379	0.124	0.021	0.1645
FBgn0205782	0.124	0.018	0.1444
FBgn0206713	0.123	0.004	0.0318
FBgn0208838	0.123	0.021	0.1674
FBgn0208047	0.123	0.023	0.1855
FBgn0206842	0.123	0.018	0.1438
FBgn0205777	0.123	0.012	0.0967
FBgn0205791	0.123	0.019	0.1575
FBgn0206209	0.123	0.01	0.0846
FBgn0199348	0.123	0.022	0.1764
FBgn0206817	0.123	0.009	0.0727
FBgn0200440	0.123	0.012	0.0971
FBgn0208096	0.123	0.012	0.0937
FBgn0210449	0.122	0.023	0.1911
FBgn0210814	0.122	0.013	0.103
FBgn0205137	0.122	0.019	0.1565
FBgn0207771	0.122	0.017	0.1358
FBgn0204240	0.122	0.014	0.1164
FBgn0200774	0.122	0.021	0.1704
FBgn0199956	0.122	0.012	0.0978
FBgn0210001	0.122	0.017	0.1362
FBgn0204004	0.122	0.021	0.1715
FBgn0282311	0.122	0.013	0.108
FBgn0208092	0.122	0.015	0.1253
FBgn0282362	0.121	0.004	0.0293
FBgn0209965	0.121	0.013	0.1062
FBgn0207538	0.121	0.024	0.1965
FBgn0205763	0.121	0.018	0.1493
FBgn0199373	0.121	0.019	0.1572
FBgn0208419	0.12	0.015	0.1289
FBgn0199096	0.12	0.018	0.151
FBgn0064307	0.12	0.024	0.2033
FBgn0201965	0.12	0.009	0.0785
FBgn0202777	0.12	0.021	0.1764
FBgn0209668	0.12	0.022	0.1811
FBgn0200087	0.12	0.012	0.0975
FBgn0202303	0.12	0.003	0.0209
FBgn0209911	0.12	0.011	0.0887
FBgn0211570	0.12	0.01	0.0834
FBgn0208256	0.12	0.016	0.136
FBgn0207020	0.12	0.009	0.0744
FBgn0198240	0.12	0.018	0.1493
FBgn0197628	0.119	0.008	0.0656
FBgn0201578	0.119	0.007	0.055
FBgn0204693	0.119	0.014	0.1203
FBgn0204146	0.119	0.017	0.1431
FBgn0211650	0.119	0.016	0.134
FBgn0200134	0.119	0.013	0.1099
FBgn0208955	0.119	0.013	0.1087
FBgn0282044	0.119	0.018	0.1497
FBgn0211439	0.119	0.017	0.145
FBgn0199806	0.119	0.005	0.0417
FBgn0197882	0.119	0.015	0.1263
FBgn0207014	0.119	0.018	0.1473
FBgn0198800	0.119	0.019	0.1601
FBgn0204527	0.119	0.015	0.1239
FBgn0207774	0.119	0.012	0.1038
FBgn0211705	0.119	0.025	0.2081
FBgn0199029	0.119	0.014	0.1147
FBgn0085843	0.119	0.011	0.0966
FBgn0199675	0.119	0.003	0.0222
FBgn0202336	0.119	0.009	0.0752
FBgn0210224	0.118	0.015	0.1285
FBgn0205317	0.118	0.018	0.1499
FBgn0211695	0.118	0.013	0.1125
FBgn0209867	0.118	0.009	0.0807
FBgn0206164	0.118	0.013	0.1115
FBgn0201555	0.118	0.017	0.1479
FBgn0210813	0.118	0.016	0.1384
FBgn0203392	0.118	0.009	0.0798
FBgn0205464	0.118	0.015	0.1286
FBgn0211373	0.118	0.018	0.15
FBgn0203772	0.118	0.009	0.0785
FBgn0206314	0.118	0.014	0.1222
FBgn0203179	0.118	0.023	0.193
FBgn0209880	0.118	0.026	0.2193
FBgn0207453	0.118	0.015	0.1308
FBgn0205053	0.118	0.016	0.1343
FBgn0197694	0.118	0.0078	0.0659
FBgn0200587	0.117	0.018	0.158
FBgn0202794	0.117	0.014	0.1169
FBgn0209650	0.117	0.017	0.1474
FBgn0209988	0.117	0.017	0.1417
FBgn0211683	0.117	0.015	0.124
FBgn0200468	0.117	0.012	0.1048
FBgn0206278	0.117	0.002	0.0176
FBgn0205686	0.117	0.006	0.051
FBgn0199297	0.116	0.017	0.1481
FBgn0205475	0.116	0.015	0.1296
FBgn0209338	0.116	0.021	0.1844
FBgn0205972	0.116	0.011	0.0973
FBgn0197885	0.116	0.01	0.0849
FBgn0199845	0.116	0.021	0.1824
FBgn0198745	0.116	0.024	0.206
FBgn0205521	0.116	0.009	0.0742
FBgn0209358	0.116	0.027	0.2295
FBgn0210928	0.116	0.007	0.0594
FBgn0210783	0.116	0.009	0.0738
FBgn0201414	0.116	0.011	0.0952
FBgn0204837	0.116	0.014	0.12
FBgn0208229	0.116	0.018	0.1582
FBgn0202216	0.116	0.01	0.0852
FBgn0198788	0.115	0.009	0.0754
FBgn0204663	0.115	0.021	0.1805
FBgn0209946	0.115	0.004	0.0352
FBgn0202085	0.115	0.01	0.0845
FBgn0204778	0.115	0.015	0.1295
FBgn0210443	0.115	0.008	0.0662
FBgn0201950	0.115	0.01	0.0848
FBgn0197515	0.115	0.014	0.1197
FBgn0202289	0.115	0.013	0.1131
FBgn0209647	0.115	0.023	0.2028
FBgn0202603	0.115	0.006	0.0522
FBgn0208145	0.115	0.016	0.1367
FBgn0282841	0.115	0.013	0.1091
FBgn0203194	0.115	0.013	0.1143
FBgn0207670	0.115	0.018	0.1601
FBgn0206586	0.114	0.02	0.1731
FBgn0206233	0.114	0.013	0.1173
FBgn0205481	0.114	0.019	0.1702
FBgn0208609	0.114	0.023	0.1989
FBgn0203858	0.114	0.007	0.0628
FBgn0204741	0.114	0.013	0.1133
FBgn0202836	0.114	0.018	0.1574
FBgn0282462	0.114	0.013	0.11
FBgn0208836	0.114	0.02	0.1781
FBgn0201803	0.114	0.018	0.1584
FBgn0203914	0.114	0.025	0.2238
FBgn0202388	0.114	0.012	0.1088
FBgn0206276	0.114	0.009	0.0745
FBgn0205784	0.114	0.009	0.0756
FBgn0211377	0.114	0.004	0.0307
FBgn0207570	0.114	0.013	0.1189
FBgn0207431	0.114	0.01	0.0879
FBgn0203050	0.114	0.013	0.1169
FBgn0207647	0.114	0.002	0.0142
FBgn0202208	0.114	0.012	0.1046
FBgn0208395	0.114	0.012	0.109
FBgn0203390	0.114	0.004	0.032
FBgn0206243	0.113	0.009	0.0811
FBgn0197796	0.113	0.014	0.1216
FBgn0211781	0.113	0.018	0.1573
FBgn0207625	0.113	0.018	0.1618
FBgn0198186	0.113	0.011	0.0939
FBgn0201781	0.113	0.02	0.174
FBgn0086436	0.113	0.004	0.0324
FBgn0209944	0.113	0.015	0.1289
FBgn0205278	0.113	0.013	0.1127
FBgn0198270	0.113	0.011	0.0943
FBgn0201248	0.113	0.013	0.1144
FBgn0207355	0.113	0.014	0.1235
FBgn0199389	0.113	0.015	0.1333
FBgn0201744	0.112	0.02	0.1758
FBgn0208045	0.112	0.015	0.1299
FBgn0201703	0.112	0.014	0.1227
FBgn0201301	0.112	0.01	0.0891
FBgn0203514	0.112	0.018	0.1642
FBgn0208814	0.112	0.014	0.1265
FBgn0204849	0.112	0.018	0.1583
FBgn0203995	0.112	0.024	0.2153
FBgn0200544	0.112	0.018	0.1602
FBgn0210243	0.111	0.016	0.1473
FBgn0209353	0.111	0.024	0.214
FBgn0206757	0.111	0.012	0.1068
FBgn0210737	0.111	0.015	0.1305
FBgn0211029	0.111	0.02	0.1822
FBgn0205124	0.111	0.013	0.119
FBgn0202024	0.111	0.012	0.1093
FBgn0199214	0.111	0.009	0.0846
FBgn0197948	0.111	0.011	0.0969
FBgn0206790	0.111	0.015	0.1405
FBgn0207422	0.111	0.016	0.1435
FBgn0198851	0.111	0.016	0.1417
FBgn0208025	0.111	0.014	0.1294
FBgn0016537	0.111	0.02	0.1814
FBgn0210716	0.111	0.016	0.1463
FBgn0207074	0.111	0.011	0.0951
FBgn0027387	0.11	0.019	0.1772
FBgn0199249	0.11	0.013	0.1215
FBgn0204549	0.11	0.015	0.1349
FBgn0207228	0.11	0.024	0.2153
FBgn0209731	0.11	0.013	0.1169
FBgn0208209	0.11	0.016	0.1443
FBgn0211774	0.11	0.016	0.1453
FBgn0206340	0.11	0.015	0.1314
FBgn0211694	0.11	0.02	0.1806
FBgn0198106	0.11	0.019	0.1777
FBgn0204650	0.11	0.018	0.164
FBgn0206339	0.11	0.009	0.0781
FBgn0209926	0.11	0.02	0.185
FBgn0201590	0.11	0.01	0.0952
FBgn0209421	0.11	0.011	0.0978
FBgn0206684	0.11	0.013	0.1151
FBgn0205663	0.109	0.004	0.0417
FBgn0209740	0.109	0.015	0.1371
FBgn0202331	0.109	0.013	0.1147
FBgn0197938	0.109	0.003	0.0263
FBgn0211222	0.109	0.011	0.1029
FBgn0198520	0.109	0.017	0.155
FBgn0209940	0.109	0.016	0.1439
FBgn0203466	0.109	0.007	0.0604
FBgn0204236	0.109	0.015	0.1371
FBgn0201904	0.109	0.013	0.1233
FBgn0205213	0.109	0.009	0.0786
FBgn0211385	0.108	0.013	0.1164
FBgn0209667	0.108	0.025	0.2352
FBgn0211205	0.108	0.018	0.1625
FBgn0200157	0.108	0.016	0.1495
FBgn0210442	0.108	0.015	0.1413
FBgn0204816	0.108	0.008	0.0768
FBgn0202014	0.108	0.012	0.1107
FBgn0208512	0.108	0.014	0.1278
FBgn0205983	0.108	0.012	0.1137
FBgn0203117	0.108	0.006	0.0526
FBgn0211017	0.108	0.004	0.041
FBgn0013135	0.108	0.021	0.1927
FBgn0209346	0.108	0.03	0.2825
FBgn0200467	0.108	0.012	0.1139
FBgn0207884	0.108	0.02	0.1867
FBgn0200412	0.108	0.016	0.1481
FBgn0200937	0.108	0.007	0.0681
FBgn0200405	0.108	0.017	0.1534
FBgn0209878	0.108	0.014	0.1275
FBgn0064315	0.108	0.014	0.1283
FBgn0198264	0.107	0.009	0.0876
FBgn0209411	0.107	0.014	0.1305
FBgn0210517	0.107	0.014	0.1329
FBgn0207923	0.107	0.011	0.0981
FBgn0205318	0.107	0.019	0.1767
FBgn0197742	0.107	0.015	0.143
FBgn0209721	0.107	0.012	0.116
FBgn0209994	0.107	0.017	0.1614
FBgn0208620	0.107	0.016	0.1466
FBgn0208061	0.107	0.011	0.1063
FBgn0204045	0.107	0.008	0.0769
FBgn0211605	0.107	0.011	0.0984
FBgn0202863	0.107	0.015	0.1351
FBgn0211172	0.106	0.013	0.1244
FBgn0198738	0.106	0.012	0.1169
FBgn0198267	0.106	0.021	0.2011
FBgn0199244	0.106	0.008	0.0725
FBgn0198233	0.106	0.015	0.1462
FBgn0203848	0.106	0.017	0.1646
FBgn0201336	0.106	0.009	0.0829
FBgn0210538	0.106	0.013	0.1246
FBgn0208014	0.106	0.015	0.1458
FBgn0204519	0.106	0.012	0.115
FBgn0211760	0.106	0.026	0.245
FBgn0201617	0.106	0.022	0.2043
FBgn0208867	0.106	0.005	0.0442
FBgn0198578	0.106	0.019	0.1787
FBgn0204789	0.106	0.01	0.091
FBgn0205362	0.106	0.02	0.1872
FBgn0202128	0.106	0.018	0.1698
FBgn0200682	0.106	0.016	0.1539
FBgn0200811	0.105	0.022	0.2067
FBgn0208563	0.105	0.016	0.1492
FBgn0205637	0.105	0.016	0.1553
FBgn0197921	0.105	0.017	0.1622
FBgn0201917	0.105	0.009	0.0854
FBgn0210279	0.105	0.011	0.1072
FBgn0207286	0.105	0.011	0.1065
FBgn0208436	0.105	0.009	0.0808
FBgn0203962	0.105	0.009	0.0845
FBgn0211232	0.105	0.015	0.1422
FBgn0206370	0.105	0.012	0.1162
FBgn0201842	0.105	0.009	0.0869
FBgn0211082	0.105	0.016	0.1511
FBgn0205335	0.105	0.016	0.1507
FBgn0067466	0.105	0.017	0.1607
FBgn0210868	0.105	0.018	0.1734
FBgn0201911	0.105	0.016	0.1486
FBgn0208515	0.105	0.013	0.122
FBgn0209556	0.104	0.017	0.1634
FBgn0208845	0.104	0.011	0.1091
FBgn0205457	0.104	0.02	0.1934
FBgn0198318	0.104	0.023	0.2181
FBgn0204736	0.104	0.013	0.1232
FBgn0210236	0.104	0.016	0.151
FBgn0208945	0.104	0.016	0.1542
FBgn0203453	0.104	0.001	0.0054
FBgn0204219	0.104	0.018	0.1704
FBgn0205074	0.104	0.014	0.131
FBgn0206585	0.104	0.03	0.2892
FBgn0207939	0.104	0.012	0.115
FBgn0207806	0.104	0.015	0.1389
FBgn0201943	0.104	0.01	0.0977
FBgn0200632	0.104	0.001	0.0132
FBgn0197929	0.104	0.011	0.1079
FBgn0203837	0.104	0.018	0.1733
FBgn0205126	0.104	0.014	0.1311
FBgn0202900	0.104	0.009	0.0892
FBgn0205421	0.104	0.011	0.1069
FBgn0197984	0.103	0.009	0.0919
FBgn0209896	0.103	0.014	0.1379
FBgn0210157	0.103	0.009	0.0883
FBgn0201889	0.103	0.016	0.152
FBgn0203838	0.103	0.013	0.1287
FBgn0206129	0.103	0.01	0.0962
FBgn0208280	0.103	0.016	0.1548
FBgn0205779	0.103	0.012	0.1205
FBgn0207959	0.103	0.018	0.1752
FBgn0210725	0.103	0.008	0.0816
FBgn0208260	0.103	0.013	0.131
FBgn0205694	0.103	0.012	0.1154
FBgn0211212	0.103	0.004	0.0405
FBgn0202967	0.103	0.019	0.1865
FBgn0262800	0.102	0.007	0.0734
FBgn0203674	0.102	0.013	0.1315
FBgn0197734	0.102	0.011	0.1034
FBgn0200167	0.102	0.013	0.1321
FBgn0203277	0.102	0.009	0.0872
FBgn0211778	0.102	0.013	0.1304
FBgn0202882	0.102	0.002	0.0149
FBgn0205483	0.102	0.011	0.1098
FBgn0204006	0.102	0.009	0.0916
FBgn0210550	0.102	0.009	0.0854
FBgn0204191	0.102	0.017	0.1691
FBgn0201247	0.102	0.012	0.1178
FBgn0207763	0.102	0.012	0.1146
FBgn0202997	0.102	0.012	0.1136
FBgn0197982	0.102	0.016	0.1592
FBgn0199094	0.102	0.014	0.1394
FBgn0197759	0.101	0.015	0.1441
FBgn0207044	0.101	0.016	0.1604
FBgn0210385	0.101	0.012	0.1213
FBgn0201718	0.101	0.027	0.2694
FBgn0206829	0.101	0.011	0.1053
FBgn0209080	0.101	0.012	0.12
FBgn0197510	0.101	0.014	0.1344
FBgn0201973	0.101	0.01	0.1009
FBgn0197766	0.101	0.009	0.0881
FBgn0201899	0.101	0.012	0.1212
FBgn0211727	0.101	0.01	0.096
FBgn0211593	0.101	0.017	0.1685
FBgn0211579	0.101	0.013	0.1299
FBgn0197753	0.101	0.013	0.1321
FBgn0201743	0.101	0.022	0.2137
FBgn0209684	0.101	0.012	0.1162
FBgn0203011	0.101	0.013	0.1333
FBgn0207955	0.101	0.017	0.1637
FBgn0208991	0.1	0.016	0.1641
FBgn0201728	0.1	0.01	0.1039
FBgn0201372	0.1	0.019	0.1936
FBgn0198161	0.1	0.013	0.1356
FBgn0197959	0.1	0.018	0.1808
FBgn0208625	0.1	0.013	0.1279
FBgn0210975	0.1	0.011	0.1066
FBgn0208516	0.1	0.013	0.134
FBgn0200941	0.1	0.015	0.1535
FBgn0209390	0.1	0.011	0.1112
FBgn0208139	0.1	0.012	0.1223
FBgn0206197	0.1	0.008	0.0821
FBgn0209370	0.1	0.014	0.142
FBgn0282679	0.1	0.015	0.1501
FBgn0201102	0.1	0.014	0.1379
FBgn0198160	0.1	0.01	0.0985
FBgn0198759	0.1	0.01	0.1031
FBgn0207752	0.1	0.018	0.182
FBgn0207958	0.099	0.019	0.1949
FBgn0211088	0.099	0.013	0.1329
FBgn0209495	0.099	0.013	0.1281
FBgn0199631	0.099	0.014	0.1415
FBgn0204695	0.099	0.007	0.0726
FBgn0198285	0.099	0.011	0.1163
FBgn0211779	0.099	0.015	0.1481
FBgn0201059	0.099	0.007	0.0701
FBgn0198824	0.099	0.008	0.0845
FBgn0204339	0.099	0.005	0.0525
FBgn0207568	0.099	0.014	0.141
FBgn0199111	0.099	0.011	0.1097
FBgn0201049	0.099	0.005	0.0531
FBgn0199439	0.099	0.017	0.1733
FBgn0204476	0.099	0.007	0.069
FBgn0199008	0.099	0.019	0.1891
FBgn0208562	0.099	0.01	0.0965
FBgn0203188	0.099	0.006	0.0654
FBgn0204995	0.099	0.015	0.1548
FBgn0202332	0.099	0.012	0.1213
FBgn0197425	0.099	0.014	0.1376
FBgn0208443	0.099	0.014	0.1446
FBgn0198892	0.099	0.022	0.2177
FBgn0200997	0.099	0.009	0.0962
FBgn0198760	0.098	0.007	0.0768
FBgn0208103	0.098	0.006	0.0635
FBgn0208614	0.098	0.006	0.0661
FBgn0282146	0.098	0.009	0.088
FBgn0203408	0.098	0.012	0.1268
FBgn0198499	0.098	0.015	0.1565
FBgn0197880	0.098	0.008	0.0833
FBgn0207963	0.098	0.01	0.1021
FBgn0204723	0.098	0.009	0.0925
FBgn0206660	0.098	0.014	0.145
FBgn0211670	0.098	0.015	0.1517
FBgn0205120	0.098	0.015	0.1516
FBgn0199728	0.098	0.017	0.1769
FBgn0204797	0.098	0.011	0.1072
FBgn0208986	0.098	0.02	0.2056
FBgn0208547	0.098	0.009	0.0915
FBgn0208648	0.098	0.009	0.0869
FBgn0205425	0.098	0.015	0.1525
FBgn0206177	0.098	0.011	0.1121
FBgn0202069	0.098	0.009	0.0959
FBgn0205148	0.098	0.018	0.1877
FBgn0208844	0.098	0.0144	0.1475
FBgn0210762	0.097	0.012	0.1262
FBgn0200279	0.097	0.018	0.1888
FBgn0205125	0.097	0.011	0.108
FBgn0198795	0.097	0.015	0.1573
FBgn0207139	0.097	0.014	0.146
FBgn0197781	0.097	0.015	0.154
FBgn0200780	0.097	0.019	0.1938
FBgn0198702	0.097	0.016	0.1622
FBgn0202319	0.097	0.007	0.0709
FBgn0198579	0.097	0.013	0.1292
FBgn0199798	0.097	0.011	0.1175
FBgn0209456	0.097	0.004	0.0397
FBgn0200607	0.097	0.008	0.0849
FBgn0209967	0.097	0.02	0.2025
FBgn0205142	0.097	0.009	0.0885
FBgn0200680	0.097	0.009	0.0975
FBgn0208558	0.096	0.013	0.1324
FBgn0203570	0.096	0.011	0.1098
FBgn0200788	0.096	0.015	0.1602
FBgn0198229	0.096	0.011	0.1099
FBgn0199717	0.096	0.012	0.1226
FBgn0211637	0.096	0.014	0.1502
FBgn0210919	0.096	0.016	0.1697
FBgn0207572	0.096	0.009	0.0966
FBgn0208519	0.096	0.011	0.1168
FBgn0201419	0.096	0.009	0.0881
FBgn0203802	0.096	0.008	0.082
FBgn0204185	0.096	0.009	0.0987
FBgn0282055	0.096	0.023	0.2359
FBgn0207590	0.096	0.013	0.1374
FBgn0209513	0.096	0.003	0.0346
FBgn0211120	0.096	0.017	0.1745
FBgn0204348	0.096	0.01	0.1034
FBgn0199410	0.096	0.012	0.1246
FBgn0201964	0.096	0.018	0.1847
FBgn0208967	0.096	0.012	0.1234
FBgn0197946	0.096	0.015	0.1565
FBgn0205386	0.095	0.011	0.1116
FBgn0197503	0.095	0.012	0.1263
FBgn0209449	0.095	0.012	0.122
FBgn0208834	0.095	0.013	0.1322
FBgn0205060	0.095	0.016	0.1693
FBgn0200646	0.095	0.015	0.152
FBgn0208191	0.095	0.02	0.2071
FBgn0198277	0.095	0.01	0.1069
FBgn0203260	0.095	0.012	0.1268
FBgn0198219	0.095	0.01	0.1009
FBgn0203370	0.095	0.01	0.1083
FBgn0205989	0.095	0.016	0.164
FBgn0205378	0.095	0.015	0.1534
FBgn0198221	0.095	0.012	0.1301
FBgn0207199	0.095	0.009	0.0975
FBgn0201931	0.095	0.011	0.1193
FBgn0208943	0.095	0.016	0.165
FBgn0205544	0.095	0.013	0.1413
FBgn0202010	0.095	0.017	0.1798
FBgn0208236	0.095	0.018	0.1859
FBgn0208021	0.095	0.012	0.1293
FBgn0211065	0.095	0.011	0.1196
FBgn0211666	0.094	0.015	0.1582
FBgn0206671	0.094	0.017	0.1795
FBgn0022839	0.094	0.014	0.1501
FBgn0199083	0.094	0.007	0.0784
FBgn0203047	0.094	0.011	0.1217
FBgn0208238	0.094	0.013	0.1364
FBgn0207637	0.094	0.015	0.1655
FBgn0209379	0.094	0.004	0.0395
FBgn0205340	0.094	0.006	0.0606
FBgn0197838	0.094	0.01	0.105
FBgn0207079	0.094	0.01	0.1061
FBgn0199428	0.094	0.014	0.1465
FBgn0209093	0.094	0.015	0.1622
FBgn0208093	0.094	0.009	0.0983
FBgn0210494	0.094	0.011	0.1165
FBgn0040407	0.094	0.014	0.148
FBgn0197922	0.094	0.009	0.092
FBgn0204254	0.093	0.012	0.1293
FBgn0208837	0.093	0.015	0.1626
FBgn0198177	0.093	0.014	0.15
FBgn0210994	0.093	0.011	0.123
FBgn0201652	0.093	0.01	0.1078
FBgn0197935	0.093	0.01	0.1082
FBgn0207137	0.093	0.022	0.2434
FBgn0200794	0.093	0.017	0.179
FBgn0210976	0.093	0.011	0.1187
FBgn0206189	0.093	0.011	0.1239
FBgn0198227	0.093	0.011	0.1225
FBgn0202822	0.093	0.016	0.1759
FBgn0205757	0.093	0.007	0.0809
FBgn0203806	0.093	0.013	0.1376
FBgn0204477	0.093	0.016	0.1685
FBgn0197532	0.093	0.011	0.1196
FBgn0202851	0.093	0.01	0.1093
FBgn0201104	0.093	0.018	0.1894
FBgn0199300	0.093	0.011	0.1225
FBgn0204036	0.093	0.01	0.1123
FBgn0205422	0.093	0.017	0.1812
FBgn0203409	0.093	0.012	0.1302
FBgn0203452	0.093	0.015	0.1665
FBgn0202851	0.093	0.01	0.1093
FBgn0207071	0.092	0.015	0.168
FBgn0198242	0.092	0.013	0.1351
FBgn0209489	0.092	0.006	0.0689
FBgn0207353	0.092	0.01	0.1103
FBgn0201989	0.092	0.012	0.1257
FBgn0211119	0.092	0.011	0.119
FBgn0199700	0.092	0.018	0.1992
FBgn0201757	0.092	0.01	0.1059
FBgn0207211	0.092	0.015	0.1623
FBgn0201089	0.092	0.018	0.1924
FBgn0199172	0.092	0.005	0.0578
FBgn0200402	0.092	0.015	0.1668
FBgn0198835	0.092	0.013	0.1463
FBgn0208396	0.092	0.007	0.0751
FBgn0208008	0.092	0.013	0.1459
FBgn0202503	0.092	0.011	0.1214
FBgn0204871	0.092	0.011	0.1166
FBgn0208156	0.092	0.009	0.1038
FBgn0210501	0.092	0.013	0.1451
FBgn0197876	0.091	0.008	0.0854
FBgn0210944	0.091	0.012	0.1331
FBgn0209888	0.091	0.017	0.1864
FBgn0200767	0.091	0.016	0.1736
FBgn0200569	0.091	0.009	0.1033
FBgn0202964	0.091	0.016	0.1763
FBgn0202013	0.091	0.009	0.0958
FBgn0205431	0.091	0.015	0.1633
FBgn0208067	0.091	0.01	0.1081
FBgn0201890	0.091	0.016	0.177
FBgn0205160	0.091	0.013	0.1427
FBgn0208026	0.091	0.014	0.1549
FBgn0028753	0.091	0.006	0.071
FBgn0199422	0.091	0.007	0.0758
FBgn0198831	0.091	0.012	0.1325
FBgn0207032	0.091	0.018	0.1953
FBgn0208946	0.091	0.016	0.1762
FBgn0205775	0.091	0.007	0.0797
FBgn0205693	0.091	0.011	0.1271
FBgn0199437	0.091	0.009	0.0973
FBgn0203449	0.091	0.015	0.162
FBgn0211558	0.091	0.009	0.1001
FBgn0200621	0.091	0.013	0.1449
FBgn0282567	0.091	0.013	0.148
FBgn0197427	0.091	0.012	0.1357
FBgn0198893	0.09	0.019	0.2091
FBgn0211775	0.09	0.016	0.1825
FBgn0200434	0.09	0.014	0.1571
FBgn0200635	0.09	0.018	0.1956
FBgn0199808	0.09	0.002	0.0221
FBgn0211039	0.09	0.012	0.133
FBgn0203379	0.09	0.017	0.1906
FBgn0210948	0.09	0.014	0.1603
FBgn0210719	0.09	0.013	0.1391
FBgn0197871	0.09	0.012	0.1365
FBgn0211643	0.09	0.017	0.187
FBgn0203190	0.09	0.012	0.1348
FBgn0208842	0.09	0.012	0.1322
FBgn0209949	0.09	0.015	0.1662
FBgn0210197	0.09	0.013	0.1423
FBgn0211424	0.09	0.008	0.0849
FBgn0200984	0.09	0.013	0.1405
FBgn0197965	0.09	0.014	0.1535
FBgn0210724	0.09	0.016	0.1741
FBgn0204347	0.09	0.009	0.1054
FBgn0205434	0.09	0.007	0.0775
FBgn0209484	0.09	0.014	0.1595
FBgn0198725	0.09	0.015	0.1699
FBgn0198156	0.09	0.011	0.1205
FBgn0197456	0.09	0.008	0.0899
FBgn0200661	0.09	0.006	0.0677
FBgn0208127	0.09	0.009	0.0996
FBgn0208334	0.09	0.018	0.1972
FBgn0200797	0.089	0.01	0.1091
FBgn0197763	0.089	0.018	0.2041
FBgn0199289	0.089	0.003	0.0349
FBgn0200268	0.089	0.012	0.1312
FBgn0202813	0.089	0.012	0.1365
FBgn0197584	0.089	0.015	0.1633
FBgn0205447	0.089	0.01	0.115
FBgn0198261	0.089	0.008	0.0946
FBgn0204506	0.089	0.015	0.1661
FBgn0200998	0.089	0.018	0.2058
FBgn0211121	0.089	0.015	0.1659
FBgn0207949	0.089	0.008	0.0877
FBgn0197784	0.089	0.014	0.1545
FBgn0199436	0.089	0.014	0.1544
FBgn0201179	0.089	0.015	0.168
FBgn0209729	0.089	0.014	0.1587
FBgn0200172	0.089	0.021	0.2317
FBgn0208188	0.089	0.009	0.1004
FBgn0207553	0.089	0.012	0.135
FBgn0210589	0.089	0.014	0.1601
FBgn0209114	0.089	0.009	0.1056
FBgn0084331	0.088	0.012	0.1377
FBgn0199370	0.088	0.013	0.1499
FBgn0204848	0.088	0.006	0.0738
FBgn0209340	0.088	0.02	0.2286
FBgn0209742	0.088	0.007	0.084
FBgn0201789	0.088	0.009	0.1068
FBgn0208007	0.088	0.015	0.175
FBgn0282807	0.088	0.011	0.1286
FBgn0199203	0.088	0.006	0.0685
FBgn0211749	0.088	0.011	0.1229
FBgn0207962	0.088	0.01	0.113
FBgn0209885	0.088	0.015	0.1757
FBgn0202325	0.088	0.006	0.0673
FBgn0015205	0.088	0.013	0.1539
FBgn0203495	0.087	0.012	0.1416
FBgn0198748	0.087	0.021	0.2419
FBgn0198265	0.087	0.009	0.1029
FBgn0199832	0.087	0.014	0.1642
FBgn0201294	0.087	0.014	0.1607
FBgn0206658	0.087	0.009	0.1084
FBgn0205402	0.087	0.007	0.0865
FBgn0208645	0.087	0.011	0.1279
FBgn0209948	0.087	0.015	0.179
FBgn0283075	0.087	0.002	0.0183
FBgn0199628	0.086	0.017	0.1987
FBgn0211094	0.086	0.013	0.1462
FBgn0086440	0.086	0.016	0.1903
FBgn0201313	0.086	0.012	0.1366
FBgn0205300	0.086	0.012	0.1438
FBgn0202084	0.086	0.008	0.0891
FBgn0199006	0.086	0.013	0.1508
FBgn0208024	0.086	0.013	0.1559
FBgn0209494	0.086	0.009	0.1039
FBgn0198734	0.086	0.013	0.1489
FBgn0209937	0.086	0.005	0.0628
FBgn0199584	0.086	0.009	0.1068
FBgn0197772	0.086	0.008	0.0893
FBgn0199182	0.086	0.024	0.2721
FBgn0206287	0.086	0.009	0.1047
FBgn0207429	0.086	0.011	0.1254
FBgn0206298	0.086	0.01	0.1144
FBgn0203843	0.086	0.006	0.0749
FBgn0211646	0.086	0.01	0.1152
FBgn0202373	0.086	0.013	0.1466
FBgn0205992	0.086	0.009	0.1004
FBgn0198312	0.086	0.013	0.1489
FBgn0206297	0.086	0.0064	0.0746
FBgn0207713	0.085	0.012	0.143
FBgn0200643	0.085	0.009	0.1
FBgn0207202	0.085	0.014	0.1613
FBgn0210060	0.085	0.007	0.0788
FBgn0200114	0.085	0.018	0.2126
FBgn0199183	0.085	0.008	0.0961
FBgn0208442	0.085	0.011	0.1286
FBgn0209980	0.085	0.014	0.1633
FBgn0282965	0.085	0.021	0.2443
FBgn0210710	0.085	0.013	0.1473
FBgn0204246	0.085	0.015	0.1727
FBgn0203803	0.085	0.007	0.0825
FBgn0209745	0.085	0.011	0.1285
FBgn0204683	0.085	0.013	0.1526
FBgn0208250	0.085	0.013	0.1576
FBgn0207581	0.085	0.011	0.134
FBgn0197751	0.084	0.012	0.1453
FBgn0208880	0.084	0.006	0.0747
FBgn0208087	0.084	0.005	0.0598
FBgn0205662	0.084	0.008	0.0959
FBgn0200278	0.084	0.01	0.1191
FBgn0206572	0.084	0.01	0.119
FBgn0203774	0.084	0.011	0.1247
FBgn0207666	0.084	0.003	0.034
FBgn0206035	0.084	0.009	0.1039
FBgn0207702	0.084	0.013	0.1564
FBgn0204705	0.084	0.012	0.1412
FBgn0207594	0.084	0.011	0.1328
FBgn0209999	0.084	0.01	0.1159
FBgn0197733	0.084	0.011	0.1253
FBgn0199031	0.084	0.006	0.0714
FBgn0283356	0.084	0.012	0.139
FBgn0197722	0.083	0.009	0.111
FBgn0208084	0.083	0.01	0.1233
FBgn0042731	0.083	0.012	0.1498
FBgn0199645	0.083	0.012	0.143
FBgn0200586	0.083	0.015	0.1815
FBgn0207586	0.083	0.002	0.0281
FBgn0198114	0.083	0.017	0.2059
FBgn0201424	0.083	0.011	0.1334
FBgn0201018	0.083	0.014	0.1675
FBgn0197623	0.083	0.009	0.1123
FBgn0201571	0.083	0.009	0.1056
FBgn0209085	0.083	0.009	0.1086
FBgn0200464	0.083	0.014	0.1667
FBgn0198269	0.083	0.006	0.0726
FBgn0200520	0.083	0.007	0.0888
FBgn0207194	0.083	0.006	0.0709
FBgn0207118	0.082	0.014	0.1741
FBgn0200245	0.082	0.01	0.117
FBgn0211437	0.082	0.013	0.1553
FBgn0200736	0.082	0.007	0.0812
FBgn0201422	0.082	0.006	0.0796
FBgn0197548	0.082	0.011	0.1298
FBgn0202348	0.082	0.009	0.1161
FBgn0207941	0.082	0.012	0.1508
FBgn0209105	0.082	0.011	0.134
FBgn0203835	0.082	0.013	0.1612
FBgn0199642	0.082	0.012	0.1518
FBgn0198149	0.082	0.009	0.1127
FBgn0200939	0.082	0.011	0.1383
FBgn0200673	0.082	0.011	0.1323
FBgn0202083	0.082	0.012	0.1485
FBgn0200455	0.082	0.013	0.1589
FBgn0198184	0.082	0.008	0.0972
FBgn0197495	0.082	0.012	0.1441
FBgn0210848	0.082	0.012	0.1508
FBgn0207556	0.082	0.008	0.0993
FBgn0209081	0.082	0.015	0.1854
FBgn0208926	0.082	0.013	0.1535
FBgn0197501	0.082	0.011	0.1395
FBgn0201013	0.082	0.011	0.1338
FBgn0200494	0.082	0.008	0.0988
FBgn0200231	0.082	0.007	0.0882
FBgn0209351	0.082	0.014	0.1686
FBgn0064305	0.082	0.012	0.1443
FBgn0207437	0.082	0.011	0.136
FBgn0205581	0.082	0.013	0.1528
FBgn0207375	0.082	0.013	0.1634
FBgn0203964	0.082	0.013	0.1562
FBgn0199734	0.082	0.008	0.1015
FBgn0198303	0.081	0.009	0.1122
FBgn0207644	0.081	0.009	0.1131
FBgn0209422	0.081	0.01	0.1266
FBgn0204865	0.081	0.01	0.1244
FBgn0207887	0.081	0.009	0.1088
FBgn0205424	0.081	0.006	0.0775
FBgn0208104	0.081	0.005	0.0665
FBgn0210498	0.081	0.009	0.1162
FBgn0207767	0.081	0.013	0.1557
FBgn0205594	0.081	0.01	0.1229
FBgn0197500	0.081	0.011	0.1418
FBgn0206366	0.081	0.011	0.1392
FBgn0210780	0.081	0.007	0.0855
FBgn0210379	0.081	0.007	0.0834
FBgn0208271	0.081	0.011	0.1351
FBgn0200685	0.081	0.009	0.1106
FBgn0209432	0.081	0.01	0.1252
FBgn0206400	0.081	0.009	0.1064
FBgn0206405	0.081	0.008	0.1021
FBgn0201291	0.081	0.005	0.068
FBgn0198830	0.08	0.009	0.1131
FBgn0201879	0.08	0.01	0.1221
FBgn0201134	0.08	0.011	0.1338
FBgn0210676	0.08	0.008	0.1044
FBgn0198524	0.08	0.013	0.1616
FBgn0210434	0.08	0.005	0.0578
FBgn0199736	0.08	0.01	0.1257
FBgn0207469	0.08	0.012	0.1497
FBgn0199038	0.08	0.009	0.1104
FBgn0202514	0.08	0.008	0.1
FBgn0208400	0.08	0.012	0.1464
FBgn0209887	0.08	0.012	0.1526
FBgn0211221	0.08	0.008	0.104
FBgn0197801	0.08	0.009	0.1176
FBgn0198278	0.08	0.015	0.1828
FBgn0210277	0.08	0.011	0.1363
FBgn0210585	0.08	0.009	0.1191
FBgn0211449	0.08	0.014	0.1774
FBgn0207274	0.08	0.009	0.1126
FBgn0204531	0.08	0.016	0.1985
FBgn0282390	0.08	0.01	0.1298
FBgn0207525	0.08	0.011	0.1366
FBgn0210255	0.079	0.01	0.1327
FBgn0210733	0.079	0.011	0.1425
FBgn0208831	0.079	0.013	0.1721
FBgn0206593	0.079	0.014	0.174
FBgn0199299	0.079	0.01	0.1217
FBgn0198339	0.079	0.005	0.0654
FBgn0201966	0.079	0.011	0.1373
FBgn0208568	0.079	0.012	0.1491
FBgn0200616	0.079	0.013	0.1589
FBgn0200170	0.079	0.008	0.098
FBgn0211182	0.079	0.006	0.0784
FBgn0281978	0.079	0.01	0.1284
FBgn0210267	0.078	0.012	0.1495
FBgn0013104	0.078	0.005	0.0628
FBgn0197531	0.078	0.007	0.0942
FBgn0083353	0.078	0.007	0.0928
FBgn0207954	0.078	0.013	0.1603
FBgn0211689	0.078	0.014	0.1785
FBgn0211143	0.078	0.011	0.1349
FBgn0203715	0.078	0.01	0.1303
FBgn0207584	0.078	0.011	0.1422
FBgn0205520	0.078	0.007	0.0926
FBgn0199821	0.078	0.013	0.1695
FBgn0208490	0.078	0.005	0.0663
FBgn0211129	0.078	0.008	0.1011
FBgn0205078	0.078	0.009	0.115
FBgn0211143	0.078	0.011	0.1349
FBgn0207696	0.077	0.012	0.1556
FBgn0205428	0.077	0.01	0.1338
FBgn0211087	0.077	0.011	0.1424
FBgn0207458	0.077	0.013	0.1701
FBgn0198574	0.077	0.01	0.1289
FBgn0013116	0.077	0.009	0.1139
FBgn0203450	0.077	0.014	0.1846
FBgn0203864	0.077	0.011	0.1404
FBgn0202301	0.077	0.01	0.1277
FBgn0199737	0.077	0.01	0.134
FBgn0205020	0.077	0.012	0.1573
FBgn0210557	0.077	0.011	0.1382
FBgn0199789	0.077	0.013	0.1622
FBgn0207687	0.077	0.01	0.132
FBgn0206976	0.077	0.013	0.1612
FBgn0198695	0.077	0.011	0.1435
FBgn0199858	0.077	0.009	0.1178
FBgn0202407	0.077	0.009	0.1116
FBgn0200572	0.077	0.004	0.0449
FBgn0201775	0.077	0.004	0.0588
FBgn0204113	0.077	0.011	0.1359
FBgn0202819	0.077	0.009	0.1177
FBgn0208468	0.076	0.009	0.1143
FBgn0206150	0.076	0.007	0.0888
FBgn0206648	0.076	0.009	0.1176
FBgn0208981	0.076	0.013	0.1713
FBgn0199411	0.076	0.01	0.1331
FBgn0207082	0.076	0.01	0.1342
FBgn0083349	0.076	0.009	0.113
FBgn0206600	0.076	0.014	0.1812
FBgn0201137	0.076	0.013	0.1749
FBgn0204054	0.076	0.007	0.0938
FBgn0205280	0.076	0.006	0.0752
FBgn0200798	0.076	0.014	0.1866
FBgn0210764	0.076	0.012	0.154
FBgn0282346	0.076	0.013	0.1697
FBgn0207628	0.076	0.012	0.1618
FBgn0206533	0.076	0.009	0.1205
FBgn0202874	0.076	0.004	0.0548
FBgn0205948	0.076	0.009	0.1159
FBgn0201724	0.076	0.011	0.15
FBgn0198284	0.076	0.01	0.1291
FBgn0207709	0.076	0.008	0.1101
FBgn0203731	0.076	0.013	0.1723
FBgn0199207	0.075	0.012	0.1581
FBgn0211179	0.075	0.011	0.1456
FBgn0203833	0.075	0.01	0.1378
FBgn0208154	0.075	0.011	0.1402
FBgn0209897	0.075	0.011	0.1535
FBgn0207043	0.075	0.014	0.1856
FBgn0211561	0.075	0.01	0.1305
FBgn0202226	0.075	0.009	0.1226
FBgn0205831	0.075	0.006	0.0777
FBgn0197423	0.075	0.008	0.1008
FBgn0208689	0.075	0.01	0.1329
FBgn0209378	0.075	0.014	0.184
FBgn0202272	0.075	0.009	0.1132
FBgn0200271	0.075	0.013	0.1651
FBgn0205802	0.075	0.013	0.1717
FBgn0207186	0.075	0.007	0.092
FBgn0197499	0.075	0.011	0.1472
FBgn0210009	0.075	0.009	0.125
FBgn0210503	0.075	0.002	0.0198
FBgn0200433	0.075	0.011	0.153
FBgn0198684	0.075	0.009	0.124
FBgn0209854	0.075	0.005	0.0618
FBgn0201114	0.075	0.012	0.1603
FBgn0199470	0.075	0.007	0.089
FBgn0206537	0.075	0.004	0.0599
FBgn0016538	0.075	0.011	0.139
FBgn0197805	0.074	0.008	0.109
FBgn0200258	0.074	0.012	0.1614
FBgn0201601	0.074	0.016	0.221
FBgn0197923	0.074	0.011	0.1557
FBgn0202807	0.074	0.005	0.0643
FBgn0208226	0.074	0.009	0.1162
FBgn0207168	0.074	0.01	0.1396
FBgn0203162	0.074	0.009	0.1291
FBgn0203485	0.074	0.003	0.0372
FBgn0202201	0.074	0.007	0.0958
FBgn0201373	0.074	0.009	0.1158
FBgn0201349	0.074	0.01	0.1402
FBgn0201592	0.074	0.002	0.0306
FBgn0207404	0.074	0.009	0.1162
FBgn0201690	0.074	0.016	0.2128
FBgn0207870	0.074	0.002	0.0309
FBgn0197578	0.074	0.009	0.1179
FBgn0205062	0.074	0.01	0.1315
FBgn0211435	0.074	0.012	0.1646
[truncated: 2,398 more rows]
